# Supplementary material for: DNA Methylation Carries Signatures of Sublethal Effects Under Thermal Stress in Loggerhead Sea Turtles
Source: Evol Appl. 2024 Sep 15;17(9):e70013. doi: 10.1111/eva.70013 (PMC11403127; doi:10.1111/eva.70013)
Supplement: Supplementary file 2 — Table S2. All regression model formulations and outputs. [file EVA-17-e70013-s002.xlsx]

## Sheet: Clutch-level
Statistical models used for clutch-level phenotype analyses
(A) Linear model to test if mean sub-clutch incubation temperature is associated with depth treatment
Model:
lm(Mean sub-clutch incubation temperature ~ Treatment)
Analysis of Variance Table:
Response: Mean sub-clutch incubation temperature
	Df	Sum Sq	Mean Sq	F value	Pr(>F)
Treatment	1	2.76904	2.769	100.69	8.954e-08	***
Residuals	14	0.38502	0.0275
(B) Linear model to test if mean sub-clutch incubation duration is associated with depth treatment
Model:
lm(Sub-clutch incubation duration ~ Treatment * Mean sub-clutch incubation temperature)
Analysis of Variance Table:
Response: Sub-clutch incubation duration
	Df	Sum Sq	Mean Sq	F value	Pr(>F)
Treatment	1	110.25	110.25	96.083	4.442e-07	***
Mean sub-clutch incubation temperature	1	20.016	20.016	17.4437	0.001284	**
Treatment x Mean sub-clutch incubation temperature	1	1.715	1.715	1.4946	0.244977
Residuals	12
(C) Linear model to test for correlates of hatching success
Full, starting model (AIC = -66.88):
lm(Hatching success ~ Treatment + Temp residuals + Clutch size + Clutch size^2 + Temp residuals:Treatment + Clutch size:Treatment + Clutch size^2:Treatment
Temp residuals: the residuals from the model of lm(Mean sub-clutch incubation temperature ~ Treatment)
Final, stepwise-selected model (AIC = -72.11):
lm(Hatching success ~ Treatment + Clutch Size + Clutch size^2)
Analysis of Variance Table:
Response: Hatching success
	Df	Sum Sq	Mean Sq	F value	Pr(>F)
Treatment	1	0.01875	0.01875	2.1014	0.1728
Clutch size	1	0.0012	0.0012	0.1347	0.72
Clutch size^2	1	0.37317	0.37317	41.8292	3.08e-05	***
Residuals	12

## Sheet: Hatchling-level
Statistical models used for hatchling-level phenotype analyses
(D) Linear mixed effects model to test for correlates of straight carapace length (SCL)
Full, starting model:
lmer(SCL ~ Treatment + Sub-clutch size + Temp residuals + Treatment:Sub-clutch size + Treatment:Temp residuals + (1|Maternal ID))
Temp residuals: the residuals from the model of lm(Mean sub-clutch incubation temperature ~ Treatment)
Final, stepwise-selected model (AIC=1082.67)
lmer(SCL ~ Treatment + (1|Maternal ID))
Type III Analysis of Variance Table with Satterthwaite's method:
Response: SCL
	Sum Sq	Mean Sq	NumDF	DenDF	F value	Pr(>F)
Treatment	4.2194	4.2194	1	314.11	4.1325	0.04291	*
(E) Linear mixed effects model to test SCL-mass relationship
Full, starting model:
lmer(SCL ~ Treatment + Sub-clutch size + Temp residuals + Mass + Treatment:Sub-clutch size + Treatment:Temp residuals + Treatment:Mass + (1|Maternal ID))
Temp residuals: the residuals from the model of lm(Mean sub-clutch incubation temperature ~ Treatment)
Final, stepwise-selected model (AIC=880.89)
lmer(SCL ~ Treatment + Sub-clutch size + Mass + Treatment:Sub-clutch size + Treatment:Mass + (1|Maternal ID))
Type III Analysis of Variance Table with Satterthwaite's method:
Response: SCL
	Sum Sq	Mean Sq	NumDF	DenDF	F value	Pr(>F)
Treatment	0.007	0.007	1	313.692	0.0132	0.90873
Sub-clutch size	0.533	0.533	1	6.178	0.9961	0.355727
Mass	150.722	150.722	1	283.879	281.761	< 2.2e-16	***
Treatment x Mass	3.114	3.114	1	310.979	5.8213	0.0164119	*
Treatment x Sub-clutch size	6.655	6.655	1	311.812	12.4405	0.0004832	***
Post-hoc: compare average slopes for each treatment
lstrends(Model, ~ Treatment, var=Mass)
Degrees-of-freedom method: kenward-roger, Confidence level used: 0.95
Treatment	trend	SE	df	lower.CL	upper.CL
Deep	0.844	0.0554	302	0.735	0.953
Shallow	0.725	0.0519	301	0.623	0.827
lstrends(Model, ~ Treatment, var=Sub-clutch size)
Degrees-of-freedom method: kenward-roger, Confidence level used: 0.95
Treatment	trend	SE	df	lower.CL	upper.CL
Deep	-0.0545	0.035	6.94	-0.137	0.0285
Shallow	-0.0155	0.0372	6.9	-0.104	0.0727
Post-hoc: test correlations within each treatment
lmer(SCL ~ Mass + (1|Maternal ID))
Type III Analysis of Variance Table with Satterthwaite's method:
Treatment	Sum Sq	Mean Sq	NumDF	DenDF	F value	Pr(>F)
Deep	101.58	101.58	1	146.07	174.9	<2e-16	***
Shallow	55.104	55.104	1	141.04	122.48	<2e-16	***
lmer(SCL ~ Sub-clutch size + (1|Maternal ID))
Type III Analysis of Variance Table with Satterthwaite's method:
Treatment	Sum Sq	Mean Sq	NumDF	DenDF	F value	Pr(>F)
Deep	5.3976	5.3976	1	6.045	4.2594	0.08426	.
Shallow	0.82891	0.82891	1	6.0268	1.0689	0.3409
(F) Linear mixed effects model to test for correlates of run time
Full, starting model:
lmer(log10(Mean run time+1) ~ Treatment + Sub-clutch size + Temp residuals + SCL + Treatment:Sub-clutch size + Treatment:Temp residuals + Treatment:SCL + (1|Maternal ID))
Temp residuals: the residuals from the model of lm(Mean sub-clutch incubation temperature ~ Treatment)
Final, stepwise-selected model (AIC=348.98)
lmer(log10(Mean run time+1) ~ Treatment + Sub-clutch size + Temp residuals + Treatment:Sub-clutch size + Treatment: Temp residuals + (1|Maternal ID))
Type III Analysis of Variance Table with Satterthwaite's method:
Response: log10(Mean run time + 1)
	Sum Sq	Mean Sq	NumDF	DenDF	F value	Pr(>F)
Treatment	0.27899	0.27899	1	247.082	1.8437	0.17576
Sub-clutch size	0.07239	0.07239	1	9.048	0.4784	0.50651
Temp residuals	0.0924	0.0924	1	215.851	0.6106	0.43542
Treatment x Sub-clutch size	0.64818	0.64818	1	246.412	4.2835	0.03953	*
Treatment x Temp residuals	2.97003	2.97003	1	247.512	19.6273	1.414e-05	***
Post-hoc: compare average slopes for each treatment
lstrends(Model, ~ Treatment, var=Temp residuals)
Degrees-of-freedom method: kenward-roger, Confidence level used: 0.95
Treatment	trend	SE	df	lower.CL	upper.CL
Deep	1.56	0.492	209	0.59	2.529
Shallow	-2.38	0.859	239	-4.07	-0.685
lstrends(Model, ~ Treatment, var=Sub-clutch size)
Degrees-of-freedom method: kenward-roger, Confidence level used: 0.95
Treatment	trend	SE	df	lower.CL	upper.CL
Deep	-0.02607	0.0165	13.2	-0.0616	0.00943
Shallow	0.00438	0.0185	14.5	-0.0351	0.04384
Post-hoc: test correlations within each treatment
lmer(log10(Mean run time + 1) ~ Temp residuals + (1|Maternal ID))
Type III Analysis of Variance Table with Satterthwaite's method:
Treatment	Sum Sq	Mean Sq	NumDF	DenDF	F value	Pr(>F)
Deep	0.028383	0.028383	1	5.9744	0.299	0.6043
Shallow	1.2482	1.2482	1	4.6765	6.3092	0.05706	.
lmer(log10(Mean run time + 1) ~ Sub-clutch size + (1|Maternal ID))
Type III Analysis of Variance Table with Satterthwaite's method:
Treatment	Sum Sq	Mean Sq	NumDF	DenDF	F value	Pr(>F)
Deep	0.00031895	0.00031895	1	5.924	0.0034	0.9557
Shallow	0.35571	0.35571	1	5.7268	1.8018	0.2303
(G) Linear mixed effects model to test for correlates of mean self-righting time
Full, starting model:
lmer(log10(Mean self-righting time+1) ~ Treatment + Clutch size + Temp residuals + SCL + Treatment:Clutch size + Treatment:Temp residuals + Treatment:SCL + (1|Maternal ID))
Temp residuals: the residuals from the model of lm(Mean sub-clutch incubation temperature ~ Treatment)
Final, stepwise-selected model (AIC=774.26)
lmer(log10(Mean self-righting time+1) ~ Treatment + (1|Maternal ID))
Type III Analysis of Variance Table with Satterthwaite's method:
Response: log10(Mean self-righting time + 1)
	Sum Sq	Mean Sq	NumDF	DenDF	F value	Pr(>F)
Treatment	8.5877	8.5877	1	278.56	11.489	0.0008012	***

## Sheet: Global methylation
Statistical models used for global methylation analyses
(H) Linear mixed effects model to test if non-zero methylated site count is associated with depth treatment
Model:
lmer(No. of CpG sites with non-zero methylation ~ Treatment + (1|Maternal ID))
Type III Analysis of Variance Table with Satterthwaite's method:
Response: No. of CpG sites with non-zero methylation
	Sum Sq	Mean Sq	NumDF	DenDF	F value	Pr(>F)
Treatment	4284357	4284357	1	38	0.0411	0.8403
(I) Linear mixed effects model to test if highly methylated (>70%) site count is associated with depth treatment
Model:
lmer(No. of CpG sites with high (>70%) methylation ~ Treatment + (1|Maternal ID))
Type III Analysis of Variance Table with Satterthwaite's method:
Response: No. of CpG sites with high (>70%) methylation
	Sum Sq	Mean Sq	NumDF	DenDF	F value	Pr(>F)
Treatment	565925198	565925198	1	29	0.1149	0.7371

## Sheet: Meth vs fitness (significant)
Statistical models used to correlate methylation value at DMS of interest against fitness-related phenotypes
Models are provided for significant results with an FDR adjusted p-value threshold of 0.0093 (29 DMS x 4 fitness traits). The full results table for all tests is provided on the next tab
(J) Linear mixed effects model to test if methylation value per hatchling at RALYL site is associated with SCL
Model (interaction):
lmer(SCL ~ Methylation at RALYL * Treatment + (1|Maternal ID))
Type III Analysis of Variance Table with Satterthwaite's method:
Response: SCL
	Sum Sq	Mean Sq	NumDF	DenDF	F value	Pr(>F)
Methylation at RALYL	1.0317	1.0317	1	28.828	1.3129	0.261301
Treatment	9.1	9.1	1	28.899	11.58	0.001971	**
Methylation at RALYL: Treatment	7.5705	7.5705	1	29.322	9.6337	0.004206	**
Post-hoc: compare average slopes for each treatment
lstrends(Model, ~ Treatment, var=Methylation at RALYL)
Degrees-of-freedom method: kenward-roger, Confidence level used: 0.95
Treatment	trend	SE	df	lower.CL	upper.CL
Deep	0.0369	0.0118	28.3	0.0128	0.06104
Shallow	-0.0174	0.0129	29.5	-0.0437	0.00892
Post-hoc: test correlations within each treatment
lmer(SCL ~ Methylation at RALYL + (1|Maternal ID))
Type III Analysis of Variance Table with Satterthwaite's method:
Treatment	Sum Sq	Mean Sq	NumDF	DenDF	F value	Pr(>F)
Deep	5.4388	5.4388	1	9.8202	12.622	0.005395	**
Shallow	0.92282	0.92282	1	17.305	0.9152	0.3519
(K) Linear mixed effects model to test if % methylation value per hatchling at TMEM273 site is associated with run time
Model (interaction):
lmer(log10(Mean run time+1) ~ Methylation at TMEM273 * Treatment + (1|Maternal ID))
Type III Analysis of Variance Table with Satterthwaite's method:
Response: log10(Mean run time + 1)
	Sum Sq	Mean Sq	NumDF	DenDF	F value	Pr(>F)
Methylation at TMEM273	1.2097	1.2097	1	29.869	8.5929	0.006416	**
Treatment	2.6482	2.6482	1	30.125	18.8105	0.000149	***
Methylation at TMEM273: Treatment	1.3084	1.3084	1	30.625	9.2939	0.004708	**
Post-hoc: compare average slopes for each treatment
lstrends(Model, ~ Treatment, var=Methylation at TMEM273)
Degrees-of-freedom method: kenward-roger, Confidence level used: 0.95
Treatment	trend	SE	df	lower.CL	upper.CL
Deep	0.000622	0.00464	32.1	-0.00882	0.0101
Shallow	-0.023974	0.00671	29.3	-0.03769	-0.0103
Post-hoc: test correlations within each treatment
lmer(log10(Mean run time + 1) ~ Methylation at TMEM273 + (1|Maternal ID))
Type III Analysis of Variance Table with Satterthwaite's method:
Treatment	Sum Sq	Mean Sq	NumDF	DenDF	F value	Pr(>F)
Deep	1.3343	1.3343	1	11.873	1.5885	0.2317
Shallow	0.48364	0.48364	1	11.23	0.4996	0.4941
(L) Linear mixed effects model to test if % methylation value per hatchling at SEPHS1 site is associated with SCL
Model (additive):
lmer(SCL ~ Methylation at SEPHS1 + (1|Maternal ID))
Type III Analysis of Variance Table with Satterthwaite's method:
Response: SCL
	Sum Sq	Mean Sq	NumDF	DenDF	F value	Pr(>F)
Methylation at SEPHS1	9.5939	9.5939	1	31.609	11.9402	0.001587	**
Treatment	5.7621	5.7621	1	29.242	7.1713	0.012027	*

## Sheet: Meth vs fitness (all tests)
(M) Full results table for all tests used to correlate methylation value at DMS of interest against fitness-related phenotypes
	DMS name	Fitness trait	Model type	delta-AIC vs null model	p-value	R^2 (total)	R^2 (fixed)	R^2 (random)
GALNT12_SCL_mm_interaction	GALNT12	SCL_mm	interaction	12.92	0.0941	59.8163	8.5219	51.2944
GALNT12_SCL_mm_additive	GALNT12	SCL_mm	additive	8.14	0.0836	59.435	4.99031	54.4447
GALNT12_Weight_g_interaction	GALNT12	Weight_g	interaction	12.87	0.1241	80.7679	4.73446	76.0334
GALNT12_Weight_g_additive	GALNT12	Weight_g	additive	7.33	0.566	79.6576	2.87605	76.7815
GALNT12_Run_average_interaction	GALNT12	Run_average	interaction	4.97	0.6912	50.4279	31.6728	18.7551
GALNT12_Run_average_additive	GALNT12	Run_average	additive	-4.27	0.1574	50.9978	31.9791	19.0187
GALNT12_Flip_average_interaction	GALNT12	Flip_average	interaction	14.19	0.0832	15.3401	15.3401	0
GALNT12_Flip_average_additive	GALNT12	Flip_average	additive	9.08	0.423	8.4207	8.4207	0
CDH4_SCL_mm_interaction	CDH4	SCL_mm	interaction	18.61	0.832	54.5563	0.89658	53.6597
CDH4_SCL_mm_additive	CDH4	SCL_mm	additive	10.93	0.6806	55.004	0.824428	54.1796
CDH4_Weight_g_interaction	CDH4	Weight_g	interaction	15.47	0.6369	78.5637	2.8475	75.7162
CDH4_Weight_g_additive	CDH4	Weight_g	additive	7.58	0.8497	78.7958	2.71648	76.0793
CDH4_Run_average_interaction	CDH4	Run_average	interaction	5.31	0.5402	54.3202	29.7141	24.6061
CDH4_Run_average_additive	CDH4	Run_average	additive	-3.87	0.2261	54.0917	29.888	24.2037
CDH4_Flip_average_interaction	CDH4	Flip_average	interaction	16.34	0.2578	9.97627	9.97627	0
CDH4_Flip_average_additive	CDH4	Flip_average	additive	9.44	0.7927	7.00365	7.00365	0
RBMS3_SCL_mm_interaction	RBMS3	SCL_mm	interaction	14.59	0.3734	55.5189	5.35144	50.1675
RBMS3_SCL_mm_additive	RBMS3	SCL_mm	additive	8.54	0.1526	53.8417	4.01893	49.8228
RBMS3_Weight_g_interaction	RBMS3	Weight_g	interaction	12.78	0.2375	79.455	3.86106	75.594
RBMS3_Weight_g_additive	RBMS3	Weight_g	additive	7.01	0.8186	78.4151	2.7701	75.645
RBMS3_Run_average_interaction	RBMS3	Run_average	interaction	1.23	0.9816	62.6398	32.6678	29.9721
RBMS3_Run_average_additive	RBMS3	Run_average	additive	-7.57	0.0242	63.2762	33.1685	30.1078
RBMS3_Flip_average_interaction	RBMS3	Flip_average	interaction	15.56	0.3179	9.12919	9.12919	0
RBMS3_Flip_average_additive	RBMS3	Flip_average	additive	9.13	0.9607	6.83751	6.83751	0
RALYL_SCL_mm_interaction	RALYL	SCL_mm	interaction	9.51	0.0042	67.5887	12.281	55.3077
RALYL_SCL_mm_additive	RALYL	SCL_mm	additive	9.82	0.2273	57.3408	2.57912	54.7617
RALYL_Weight_g_interaction	RALYL	Weight_g	interaction	15.79	0.9185	78.4052	2.91277	75.4924
RALYL_Weight_g_additive	RALYL	Weight_g	additive	7.46	0.5622	79.0387	2.91786	76.1208
RALYL_Run_average_interaction	RALYL	Run_average	interaction	5.99	0.2119	49.8367	30.766	19.0707
RALYL_Run_average_additive	RALYL	Run_average	additive	-2.19	0.9664	50.8237	28.1222	22.7015
RALYL_Flip_average_interaction	RALYL	Flip_average	interaction	18.06	0.9973	7.06947	7.06947	0
RALYL_Flip_average_additive	RALYL	Flip_average	additive	9.59	0.6794	7.25677	7.25677	0
ZNF2_SCL_mm_interaction	ZNF2	SCL_mm	interaction	17.52	0.9976	55.2655	1.30135	53.9641
ZNF2_SCL_mm_additive	ZNF2	SCL_mm	additive	10.12	0.5003	56.1908	1.32353	54.8673
ZNF2_Weight_g_interaction	ZNF2	Weight_g	interaction	14.51	0.744	78.4236	2.92585	75.4978
ZNF2_Weight_g_additive	ZNF2	Weight_g	additive	6.82	0.6314	78.7744	2.89687	75.8776
ZNF2_Run_average_interaction	ZNF2	Run_average	interaction	4.72	0.2344	49.6662	30.7585	18.9077
ZNF2_Run_average_additive	ZNF2	Run_average	additive	-3.02	0.6936	50.8272	28.4318	22.3954
ZNF2_Flip_average_interaction	ZNF2	Flip_average	interaction	13.29	0.4683	15.4076	15.4076	0
ZNF2_Flip_average_additive	ZNF2	Flip_average	additive	5.93	0.0728	14.5427	14.5427	0
DTNA_SCL_mm_interaction	DTNA	SCL_mm	interaction	17.66	0.3249	56.6517	1.95025	54.7015
DTNA_SCL_mm_additive	DTNA	SCL_mm	additive	10.96	0.7435	55.4417	0.738945	54.7028
DTNA_Weight_g_interaction	DTNA	Weight_g	interaction	12.42	0.4504	81.966	4.50233	77.4637
DTNA_Weight_g_additive	DTNA	Weight_g	additive	4.8	0.0953	81.7966	4.24024	77.5564
DTNA_Run_average_interaction	DTNA	Run_average	interaction	3.82	0.6059	55.1929	32.025	23.1679
DTNA_Run_average_additive	DTNA	Run_average	additive	-5.44	0.0835	56.3043	31.9871	24.3173
DTNA_Flip_average_interaction	DTNA	Flip_average	interaction	17.07	0.6154	7.48808	7.48808	0
DTNA_Flip_average_additive	DTNA	Flip_average	additive	9.32	0.7718	7.0411	7.0411	0
MAPK4_SCL_mm_interaction	MAPK4	SCL_mm	interaction	16.28	0.8557	54.6376	2.57555	52.0621
MAPK4_SCL_mm_additive	MAPK4	SCL_mm	additive	9.18	0.2527	54.9948	2.64866	52.3461
MAPK4_Weight_g_interaction	MAPK4	Weight_g	interaction	11.31	0.5868	78.7506	5.08627	73.6643
MAPK4_Weight_g_additive	MAPK4	Weight_g	additive	4.07	0.091	78.7581	5.14585	73.6122
MAPK4_Run_average_interaction	MAPK4	Run_average	interaction	-2.77	0.0162	57.4646	41.6314	15.8332
MAPK4_Run_average_additive	MAPK4	Run_average	additive	-6.29	0.0656	58.2476	32.2812	25.9665
MAPK4_Flip_average_interaction	MAPK4	Flip_average	interaction	16.57	0.8334	7.20093	7.20093	0
MAPK4_Flip_average_additive	MAPK4	Flip_average	additive	8.87	0.6718	7.27842	7.27842	0
TRIO_SCL_mm_interaction	TRIO	SCL_mm	interaction	13.46	0.3951	59.8543	7.1386	52.7157
TRIO_SCL_mm_additive	TRIO	SCL_mm	additive	6.69	0.0408	60.0994	6.01604	54.0834
TRIO_Weight_g_interaction	TRIO	Weight_g	interaction	13.3	0.1686	78.3583	4.23318	74.1251
TRIO_Weight_g_additive	TRIO	Weight_g	additive	7.47	0.9824	78.7249	2.69783	76.027
TRIO_Run_average_interaction	TRIO	Run_average	interaction	6.19	0.5011	52.0497	28.0539	23.9957
TRIO_Run_average_additive	TRIO	Run_average	additive	-2.54	0.9376	51.0053	28.0861	22.9192
TRIO_Flip_average_interaction	TRIO	Flip_average	interaction	14.51	0.1825	13.05	13.05	0
TRIO_Flip_average_additive	TRIO	Flip_average	additive	8.41	0.347	9.0141	9.0141	0
NBEA_SCL_mm_interaction	NBEA	SCL_mm	interaction	16.98	0.6398	57.541	2.77411	54.7669
NBEA_SCL_mm_additive	NBEA	SCL_mm	additive	9.74	0.2894	57.4666	2.23088	55.2358
NBEA_Weight_g_interaction	NBEA	Weight_g	interaction	11.88	0.0788	80.2691	5.41634	74.8528
NBEA_Weight_g_additive	NBEA	Weight_g	additive	7.24	0.734	78.9647	2.76889	76.1958
NBEA_Run_average_interaction	NBEA	Run_average	interaction	5.56	0.306	51.8861	29.349	22.5371
NBEA_Run_average_additive	NBEA	Run_average	additive	-2.61	0.9325	51.0014	28.0897	22.9116
NBEA_Flip_average_interaction	NBEA	Flip_average	interaction	16.15	0.3656	9.6733	9.6733	0
NBEA_Flip_average_additive	NBEA	Flip_average	additive	8.98	0.5189	7.86437	7.86437	0
CMTM8_SCL_mm_interaction	CMTM8	SCL_mm	interaction	15.72	0.6551	55.6952	5.30556	50.3897
CMTM8_SCL_mm_additive	CMTM8	SCL_mm	additive	8.31	0.097	56.7335	4.92669	51.8068
CMTM8_Weight_g_interaction	CMTM8	Weight_g	interaction	11.49	0.0964	82.8102	5.35182	77.4584
CMTM8_Weight_g_additive	CMTM8	Weight_g	additive	6.22	0.2443	79.3807	3.76557	75.6151
CMTM8_Run_average_interaction	CMTM8	Run_average	interaction	6.29	0.4421	50.8862	28.9302	21.9561
CMTM8_Run_average_additive	CMTM8	Run_average	additive	-2.48	0.7155	51.2271	28.2823	22.9449
CMTM8_Flip_average_interaction	CMTM8	Flip_average	interaction	16.93	0.3542	8.78366	8.78366	0
CMTM8_Flip_average_additive	CMTM8	Flip_average	additive	9.66	0.9847	6.83238	6.83238	0
MYO10_SCL_mm_interaction	MYO10	SCL_mm	interaction	15.36	0.1997	58.4749	4.61106	53.8639
MYO10_SCL_mm_additive	MYO10	SCL_mm	additive	9.55	0.2541	54.3429	2.41562	51.9272
MYO10_Weight_g_interaction	MYO10	Weight_g	interaction	13.45	0.3846	78.7718	3.92527	74.8466
MYO10_Weight_g_additive	MYO10	Weight_g	additive	6.41	0.3302	78.9054	3.36038	75.545
MYO10_Run_average_interaction	MYO10	Run_average	interaction	5.5	0.3685	54.981	28.5392	26.4418
MYO10_Run_average_additive	MYO10	Run_average	additive	-3.04	0.5221	50.568	28.931	21.6369
MYO10_Flip_average_interaction	MYO10	Flip_average	interaction	14.15	0.0914	14.0032	14.0032	0
MYO10_Flip_average_additive	MYO10	Flip_average	additive	9.06	0.6535	7.3332	7.3332	0
SLC8A1_SCL_mm_interaction	SLC8A1	SCL_mm	interaction	17.58	0.9253	57.9685	1.77492	56.1936
SLC8A1_SCL_mm_additive	SLC8A1	SCL_mm	additive	10.03	0.3313	58.5081	1.79241	56.7157
SLC8A1_Weight_g_interaction	SLC8A1	Weight_g	interaction	15.06	0.8127	79.105	2.82568	76.2793
SLC8A1_Weight_g_additive	SLC8A1	Weight_g	additive	7.21	0.6144	79.3345	2.82351	76.511
SLC8A1_Run_average_interaction	SLC8A1	Run_average	interaction	6.59	0.728	50.2784	27.976	22.3024
SLC8A1_Run_average_additive	SLC8A1	Run_average	additive	-2.61	0.7813	50.2777	28.3903	21.8874
SLC8A1_Flip_average_interaction	SLC8A1	Flip_average	interaction	13.6	0.4656	15.796	15.796	0
SLC8A1_Flip_average_additive	SLC8A1	Flip_average	additive	5.95	0.0657	14.9294	14.9294	0
LAMA2_SCL_mm_interaction	LAMA2	SCL_mm	interaction	17.5	0.3492	58.1155	1.71345	56.402
LAMA2_SCL_mm_additive	LAMA2	SCL_mm	additive	10.92	0.9631	55.0691	0.598942	54.4701
LAMA2_Weight_g_interaction	LAMA2	Weight_g	interaction	14.89	0.8483	78.868	2.89485	75.9731
LAMA2_Weight_g_additive	LAMA2	Weight_g	additive	7.08	0.564	79.2648	2.89815	76.3667
LAMA2_Run_average_interaction	LAMA2	Run_average	interaction	6.39	0.707	51.0956	27.888	23.2077
LAMA2_Run_average_additive	LAMA2	Run_average	additive	-2.68	0.7376	51.8529	28.0724	23.7806
LAMA2_Flip_average_interaction	LAMA2	Flip_average	interaction	17.13	0.7664	6.92349	6.92349	0
LAMA2_Flip_average_additive	LAMA2	Flip_average	additive	9.37	0.8881	6.8809	6.8809	0
TMEM273_SCL_mm_interaction	TMEM273	SCL_mm	interaction	14.73	0.0417	64.155	5.83938	58.3157
TMEM273_SCL_mm_additive	TMEM273	SCL_mm	additive	11.03	0.6859	54.9686	0.828087	54.1405
TMEM273_Weight_g_interaction	TMEM273	Weight_g	interaction	15.33	0.7489	78.6443	3.01205	75.6323
TMEM273_Weight_g_additive	TMEM273	Weight_g	additive	7.3	0.5333	79.0386	2.95665	76.082
TMEM273_Run_average_interaction	TMEM273	Run_average	interaction	-3.95	0.0047	62.1878	42.9503	19.2374
TMEM273_Run_average_additive	TMEM273	Run_average	additive	-5.32	0.0848	53.0355	33.0981	19.9374
TMEM273_Flip_average_interaction	TMEM273	Flip_average	interaction	12.48	0.2539	19.0001	19.0001	0
TMEM273_Flip_average_additive	TMEM273	Flip_average	additive	5.52	0.0437	16.4762	16.4762	0
GRIK2_SCL_mm_interaction	GRIK2	SCL_mm	interaction	15.65	0.9115	57.4022	4.3194	53.0828
GRIK2_SCL_mm_additive	GRIK2	SCL_mm	additive	8.23	0.1269	58.5541	4.35752	54.1966
GRIK2_Weight_g_interaction	GRIK2	Weight_g	interaction	14.79	0.9225	78.17	2.70677	75.4632
GRIK2_Weight_g_additive	GRIK2	Weight_g	additive	7.03	0.86	78.8297	2.71629	76.1134
GRIK2_Run_average_interaction	GRIK2	Run_average	interaction	4.47	0.1865	51.6912	30.4425	21.2487
GRIK2_Run_average_additive	GRIK2	Run_average	additive	-2.85	0.977	51.1166	28.0492	23.0674
GRIK2_Flip_average_interaction	GRIK2	Flip_average	interaction	16.03	0.3368	8.95923	8.95923	0
GRIK2_Flip_average_additive	GRIK2	Flip_average	additive	9.23	0.9289	6.85133	6.85133	0
EYS_SCL_mm_interaction	EYS	SCL_mm	interaction	13.14	0.0747	54.3389	8.68815	45.6507
EYS_SCL_mm_additive	EYS	SCL_mm	additive	9.32	0.2532	53.7163	2.45984	51.2564
EYS_Weight_g_interaction	EYS	Weight_g	interaction	11.47	0.3112	78.9425	5.11146	73.8311
EYS_Weight_g_additive	EYS	Weight_g	additive	5.09	0.1579	79.1126	4.11112	75.0015
EYS_Run_average_interaction	EYS	Run_average	interaction	-4.83	0.0206	63.4063	43.1124	20.2939
EYS_Run_average_additive	EYS	Run_average	additive	-8.42	0.0192	59.5071	35.1784	24.3287
EYS_Flip_average_interaction	EYS	Flip_average	interaction	16.71	0.9436	6.82862	6.82862	0
EYS_Flip_average_additive	EYS	Flip_average	additive	8.97	0.7965	6.99721	6.99721	0
NRG2_SCL_mm_interaction	NRG2	SCL_mm	interaction	14.57	0.1996	56.7847	5.51962	51.2651
NRG2_SCL_mm_additive	NRG2	SCL_mm	additive	8.65	0.1663	54.7768	3.75667	51.0201
NRG2_Weight_g_interaction	NRG2	Weight_g	interaction	12	0.5197	79.1976	5.07568	74.1219
NRG2_Weight_g_additive	NRG2	Weight_g	additive	4.37	0.1053	79.5075	4.88529	74.6222
NRG2_Run_average_interaction	NRG2	Run_average	interaction	3.8	0.6102	54.0128	31.7285	22.2843
NRG2_Run_average_additive	NRG2	Run_average	additive	-5.3	0.1215	54.6144	31.7997	22.8147
NRG2_Flip_average_interaction	NRG2	Flip_average	interaction	14.37	0.1102	12.8915	12.8915	0
NRG2_Flip_average_additive	NRG2	Flip_average	additive	9.13	0.8903	6.8789	6.8789	0
PARD3B_SCL_mm_interaction	PARD3B	SCL_mm	interaction	15.52	0.2053	57.1462	5.99776	51.1485
PARD3B_SCL_mm_additive	PARD3B	SCL_mm	additive	9.35	0.2213	58.4235	3.31238	55.1111
PARD3B_Weight_g_interaction	PARD3B	Weight_g	interaction	14.47	0.6453	78.8586	3.53	75.3286
PARD3B_Weight_g_additive	PARD3B	Weight_g	additive	6.55	0.3905	79.4307	3.39376	76.037
PARD3B_Run_average_interaction	PARD3B	Run_average	interaction	4.92	0.967	54.8585	30.8821	23.9765
PARD3B_Run_average_additive	PARD3B	Run_average	additive	-4.69	0.1433	55.6364	31.3634	24.2729
PARD3B_Flip_average_interaction	PARD3B	Flip_average	interaction	12.1	0.8039	20.1821	20.1821	0
PARD3B_Flip_average_additive	PARD3B	Flip_average	additive	3.65	0.0151	20.5037	20.5037	0
COL27A1_SCL_mm_interaction	COL27A1	SCL_mm	interaction	16.65	0.3602	56.1778	3.43866	52.7391
COL27A1_SCL_mm_additive	COL27A1	SCL_mm	additive	9.85	0.2801	54.1611	2.31328	51.8479
COL27A1_Weight_g_interaction	COL27A1	Weight_g	interaction	15.24	0.8779	78.2796	2.86985	75.4097
COL27A1_Weight_g_additive	COL27A1	Weight_g	additive	7.27	0.6143	78.9398	2.86724	76.0726
COL27A1_Run_average_interaction	COL27A1	Run_average	interaction	6.56	0.817	51.3362	28.0943	23.2419
COL27A1_Run_average_additive	COL27A1	Run_average	additive	-2.81	0.5552	52.0756	28.4529	23.6227
COL27A1_Flip_average_interaction	COL27A1	Flip_average	interaction	16.57	0.3131	9.1859	9.1859	0
COL27A1_Flip_average_additive	COL27A1	Flip_average	additive	9.45	0.9397	6.84573	6.84573	0
KCNQ3_SCL_mm_interaction	KCNQ3	SCL_mm	interaction	14.45	0.0481	57.9003	7.15253	50.7478
KCNQ3_SCL_mm_additive	KCNQ3	SCL_mm	additive	11.01	0.7483	54.8864	0.761435	54.125
KCNQ3_Weight_g_interaction	KCNQ3	Weight_g	interaction	13.51	0.2737	79.8802	4.04557	75.8347
KCNQ3_Weight_g_additive	KCNQ3	Weight_g	additive	6.89	0.401	80.0554	3.14537	76.91
KCNQ3_Run_average_interaction	KCNQ3	Run_average	interaction	6.87	0.9553	51.1567	27.4765	23.6802
KCNQ3_Run_average_additive	KCNQ3	Run_average	additive	-2.38	0.8377	51.8705	27.939	23.9316
KCNQ3_Flip_average_interaction	KCNQ3	Flip_average	interaction	17.35	0.5746	7.62895	7.62895	0
KCNQ3_Flip_average_additive	KCNQ3	Flip_average	additive	9.61	0.7801	7.02573	7.02573	0
SEPHS1_SCL_mm_interaction	SEPHS1	SCL_mm	interaction	8.53	0.7075	61.9999	16.1718	45.8281
SEPHS1_SCL_mm_additive	SEPHS1	SCL_mm	additive	0.66	0.0016	63.2817	15.7048	47.5769
SEPHS1_Weight_g_interaction	SEPHS1	Weight_g	interaction	15.04	0.9839	77.5001	3.21861	74.2815
SEPHS1_Weight_g_additive	SEPHS1	Weight_g	additive	6.92	0.4582	78.1146	3.23043	74.8841
SEPHS1_Run_average_interaction	SEPHS1	Run_average	interaction	3.32	0.2822	57.5926	32.5344	25.0582
SEPHS1_Run_average_additive	SEPHS1	Run_average	additive	-5.12	0.0986	57.6463	31.3137	26.3326
SEPHS1_Flip_average_interaction	SEPHS1	Flip_average	interaction	13.5	0.4392	16.8093	16.8093	0
SEPHS1_Flip_average_additive	SEPHS1	Flip_average	additive	5.73	0.0519	15.8231	15.8231	0
OTC_SCL_mm_interaction	OTC	SCL_mm	interaction	13.89	0.5929	58.6272	6.33613	52.2911
OTC_SCL_mm_additive	OTC	SCL_mm	additive	6.64	0.0424	59.46	5.98835	53.4716
OTC_Weight_g_interaction	OTC	Weight_g	interaction	11.55	0.1043	80.4672	5.21634	75.2509
OTC_Weight_g_additive	OTC	Weight_g	additive	6.4	0.3298	78.8818	3.37123	75.5106
OTC_Run_average_interaction	OTC	Run_average	interaction	6.46	0.9383	50.2018	27.8446	22.3572
OTC_Run_average_additive	OTC	Run_average	additive	-2.75	0.7351	50.9831	28.2907	22.6924
OTC_Flip_average_interaction	OTC	Flip_average	interaction	15.07	0.8042	11.8513	11.8513	0
OTC_Flip_average_additive	OTC	Flip_average	additive	7.11	0.1447	11.9995	11.9995	0
TAF4_SCL_mm_interaction	TAF4	SCL_mm	interaction	16.14	0.1514	57.2272	3.95878	53.2685
TAF4_SCL_mm_additive	TAF4	SCL_mm	additive	10.68	0.5951	55.7506	0.992025	54.7586
TAF4_Weight_g_interaction	TAF4	Weight_g	interaction	15.37	0.8839	78.0585	2.70352	75.3549
TAF4_Weight_g_additive	TAF4	Weight_g	additive	7.46	0.9482	78.7083	2.70217	76.0061
TAF4_Run_average_interaction	TAF4	Run_average	interaction	5.74	0.3432	50.4574	29.6491	20.8082
TAF4_Run_average_additive	TAF4	Run_average	additive	-2.69	0.6783	50.6709	28.4808	22.1901
TAF4_Flip_average_interaction	TAF4	Flip_average	interaction	12.37	0.0271	18.6112	18.6112	0
TAF4_Flip_average_additive	TAF4	Flip_average	additive	9.25	0.6551	7.32821	7.32821	0
SNTG1_SCL_mm_interaction	SNTG1	SCL_mm	interaction	15.16	0.0677	59.8142	5.68372	54.1305
SNTG1_SCL_mm_additive	SNTG1	SCL_mm	additive	10.79	0.5578	54.2484	1.06763	53.1808
SNTG1_Weight_g_interaction	SNTG1	Weight_g	interaction	15.23	0.6557	78.8084	2.97985	75.8286
SNTG1_Weight_g_additive	SNTG1	Weight_g	additive	7.3	0.5608	79.2118	2.88618	76.3256
SNTG1_Run_average_interaction	SNTG1	Run_average	interaction	6.97	0.7511	51.016	27.7428	23.2732
SNTG1_Run_average_additive	SNTG1	Run_average	additive	-2.45	0.7905	51.2234	28.1491	23.0744
SNTG1_Flip_average_interaction	SNTG1	Flip_average	interaction	11.31	0.0131	21.033	21.033	0
SNTG1_Flip_average_additive	SNTG1	Flip_average	additive	9.41	0.8343	6.94066	6.94066	0
CDC26_SCL_mm_interaction	CDC26	SCL_mm	interaction	18.06	0.5977	55.425	0.984953	54.44
CDC26_SCL_mm_additive	CDC26	SCL_mm	additive	11.34	0.9816	55.4117	0.593929	54.8178
CDC26_Weight_g_interaction	CDC26	Weight_g	interaction	12.35	0.982	77.1301	5.79089	71.3392
CDC26_Weight_g_additive	CDC26	Weight_g	additive	4.92	0.0915	77.7575	5.78215	71.9754
CDC26_Run_average_interaction	CDC26	Run_average	interaction	4.83	0.2002	56.5761	29.7892	26.7869
CDC26_Run_average_additive	CDC26	Run_average	additive	-2.35	0.5971	53.1593	28.0895	25.0698
CDC26_Flip_average_interaction	CDC26	Flip_average	interaction	17.31	0.6466	7.19576	7.19576	0
CDC26_Flip_average_additive	CDC26	Flip_average	additive	10.04	0.935	6.84807	6.84807	0
LPP_SCL_mm_interaction	LPP	SCL_mm	interaction	16.63	0.5568	59.7287	3.05112	56.6776
LPP_SCL_mm_additive	LPP	SCL_mm	additive	9.41	0.2448	60.2661	2.63164	57.6344
LPP_Weight_g_interaction	LPP	Weight_g	interaction	14.32	0.8769	79.6351	3.22187	76.4132
LPP_Weight_g_additive	LPP	Weight_g	additive	6.39	0.3722	80.2143	3.2427	76.9716
LPP_Run_average_interaction	LPP	Run_average	interaction	6.13	0.5318	52.3042	27.9277	24.3765
LPP_Run_average_additive	LPP	Run_average	additive	-2.77	0.8322	51.7404	27.9813	23.759
LPP_Flip_average_interaction	LPP	Flip_average	interaction	17.01	0.8403	7.33602	7.33602	0
LPP_Flip_average_additive	LPP	Flip_average	additive	9.11	0.6249	7.42623	7.42623	0
CDH8_SCL_mm_interaction	CDH8	SCL_mm	interaction	14.8	0.2646	60.3925	6.18006	54.2124
CDH8_SCL_mm_additive	CDH8	SCL_mm	additive	8.34	0.1077	60.5756	4.28682	56.2888
CDH8_Weight_g_interaction	CDH8	Weight_g	interaction	15.4	0.8372	78.0586	2.71516	75.3435
CDH8_Weight_g_additive	CDH8	Weight_g	additive	7.4	0.9437	78.8254	2.69264	76.1327
CDH8_Run_average_interaction	CDH8	Run_average	interaction	3.86	0.3969	57.6831	31.1327	26.5504
CDH8_Run_average_additive	CDH8	Run_average	additive	-4.92	0.112	58.3819	30.5994	27.7825
CDH8_Flip_average_interaction	CDH8	Flip_average	interaction	17.41	0.8376	7.00081	7.00081	0
CDH8_Flip_average_additive	CDH8	Flip_average	additive	9.39	0.7527	7.07888	7.07888	0
GRIA4_SCL_mm_interaction	GRIA4	SCL_mm	interaction	17.51	0.6015	61.568	5.64854	55.9195
GRIA4_SCL_mm_additive	GRIA4	SCL_mm	additive	9.2	0.1381	62.3588	4.96599	57.3928
GRIA4_Weight_g_interaction	GRIA4	Weight_g	interaction	14.61	0.4639	81.3634	4.88284	76.4806
GRIA4_Weight_g_additive	GRIA4	Weight_g	additive	6.19	0.208	81.7076	4.21853	77.4891
GRIA4_Run_average_interaction	GRIA4	Run_average	interaction	6.99	0.7509	53.2235	29.6509	23.5725
GRIA4_Run_average_additive	GRIA4	Run_average	additive	-3.23	0.271	54.6772	29.9066	24.7706
GRIA4_Flip_average_interaction	GRIA4	Flip_average	interaction	18.63	0.6498	8.04907	8.04907	0
GRIA4_Flip_average_additive	GRIA4	Flip_average	additive	9.9	0.546	7.73703	7.73703	0
NPAS3_SCL_mm_interaction	NPAS3	SCL_mm	interaction	20.54	0.9668	54.0068	1.18534	52.8214
NPAS3_SCL_mm_additive	NPAS3	SCL_mm	additive	11.61	0.6077	54.9755	1.17852	53.797
NPAS3_Weight_g_interaction	NPAS3	Weight_g	interaction	14.16	0.075	80.7073	4.80012	75.9072
NPAS3_Weight_g_additive	NPAS3	Weight_g	additive	8.06	0.6384	79.47	2.89466	76.5754
NPAS3_Run_average_interaction	NPAS3	Run_average	interaction	8.64	0.4648	51.0231	28.5115	22.5116
NPAS3_Run_average_additive	NPAS3	Run_average	additive	-1.52	0.8572	51.0348	28.1431	22.8917
NPAS3_Flip_average_interaction	NPAS3	Flip_average	interaction	19.79	0.5866	7.51538	7.51538	0
NPAS3_Flip_average_additive	NPAS3	Flip_average	additive	10.73	0.8217	6.95807	6.95807	0
