# Supplementary material for: DNA Methylation Carries Signatures of Sublethal Effects Under Thermal Stress in Loggerhead Sea Turtles
Source: Evol Appl. 2024 Sep 15;17(9):e70013. doi: 10.1111/eva.70013 (PMC11403127; doi:10.1111/eva.70013)
Supplement: Supplementary file 3 — Table S3. Functional annotation of all 148 gene‐associated DMS. [file EVA-17-e70013-s003.xlsx]

## Sheet: EvolApps_ALL_DMS_PQLseq_10pc_q0
Loggerhead gene ID	Chromosome	Gene start	Gene end	No. of DMS per gene	DMS position	Feature type	Gene annotation	GO term	Methylation difference (%)	qvalue	More methylated in
CarCarScaffG00000006035.1	SLK063_ragtag_chr2	116212307	116296839	1	116239505	introns	Similar to Galnt12: Polypeptide N-acetylgalactosaminyltransferase 12 (Mus musculus OX=10090)	character(0)	22.4904	0.0466385	Deep
CarCarScaffG00000022692.1	SLK063_ragtag_chr14	8974577	9231857	1	9199623	introns	Similar to CDH4: Cadherin-4 (Gallus gallus OX=9031)	c("GO:0005509", "GO:0007156", "GO:0016020", "GO:0098609")	22.4073	0.00872492	Deep
CarCarScaffG00000005597.1	SLK063_ragtag_chr2	74639767	75186648	2	74756285	introns	Similar to RBMS3: RNA-binding motif, single-stranded-interacting protein 3 (Homo sapiens OX=9606)	c("GO:0003676", "GO:0003723")	21.9079	0.00011653	Deep
CarCarScaffG00000006935.1	SLK063_ragtag_chr2	215545317	215847131	3	215829218	introns	Similar to RALYL: RNA-binding Raly-like protein (Bos taurus OX=9913)	c("GO:0003676", "GO:0003723")	21.0237	0.0318591	Deep
CarCarScaffG00000008369.1	SLK063_ragtag_chr3	84627740	84646777	1	84627864	introns	Similar to ZNF2: Zinc finger protein 2 (Homo sapiens OX=9606)	GO:0006355	20.7038	0.000996485	Deep
CarCarScaffG00000006695.1	SLK063_ragtag_chr2	190649264	190778126	1	190746151	introns	Similar to DTNA: Dystrobrevin alpha (Homo sapiens OX=9606)	GO:0008270	20.3843	0.0219617	Deep
CarCarScaffG00000011143.1	SLK063_ragtag_chr5	9908483	9979666	1	9946041	introns	Similar to Mapk4: Mitogen-activated protein kinase 4 (Mus musculus OX=10090)	c("GO:0004672", "GO:0005524", "GO:0006468")	20.2539	0.00738587	Deep
CarCarScaffG00000006149.1	SLK063_ragtag_chr2	130325709	130727045	1	130636971	introns	Similar to TRIO: Triple functional domain protein (Homo sapiens OX=9606)	c("GO:0004672", "GO:0005085", "GO:0005515", "GO:0005524", "GO:0006468")	20.0216	0.0198372	Deep
CarCarScaffG00000006935.1	SLK063_ragtag_chr2	215545317	215847131	3	215653791	introns	Similar to RALYL: RNA-binding Raly-like protein (Bos taurus OX=9913)	c("GO:0003676", "GO:0003723")	19.9812	0.0451248	Deep
CarCarScaffG00000014485.1	SLK063_ragtag_chr7	24759431	24870702	1	24770507	introns	Similar to FLNB: Filamin-B (Homo sapiens OX=9606)	c("GO:0005515", "GO:0030036", "GO:0051015")	19.8954	0.0145418	Deep
CarCarScaffG00000012759.1	SLK063_ragtag_chr6	9997472	10048047	1	10012104	introns	Protein of unknown function	GO:0005515	19.7804	0.00559977	Deep
CarCarScaffG00000010629.1	SLK063_ragtag_chr4	109773785	110261494	1	110185904	introns	Similar to PPARGC1A: Peroxisome proliferator-activated receptor gamma coactivator 1-alpha (Homo sapiens OX=9606)	c("GO:0003676", "GO:0003712", "GO:0003723", "GO:0008134")	19.469	0.0259954	Deep
CarCarScaffG00000003345.1	SLK063_ragtag_chr1	229755241	229774947	1	229776081	promoters	Similar to endou: Poly(U)-specific endoribonuclease (Xenopus tropicalis OX=8364)	GO:0004521	19.4344	0.0230784	Deep
CarCarScaffG00000021170.1	SLK063_ragtag_chr12	23835356	24037931	1	23887686	introns	Similar to Chst8: Carbohydrate sulfotransferase 8 (Mus musculus OX=10090)	c("GO:0008146", "GO:0016020", "GO:0016051")	19.3573	0.0147196	Deep
CarCarScaffG00000004262.1	SLK063_ragtag_chr1	297693663	297695789	1	297688010	intergenic	Similar to LRRN3: Leucine-rich repeat neuronal protein 3 (Homo sapiens OX=9606)	GO:0005515	19.2406	0.0350572	Deep
CarCarScaffG00000002844.1	SLK063_ragtag_chr1	200228379	200389230	1	200372978	introns	Similar to NME7: Nucleoside diphosphate kinase 7 (Homo sapiens OX=9606)	character(0)	19.1756	0.036139	Deep
CarCarScaffG00000006912.1	SLK063_ragtag_chr2	212520618	212676271	1	212522816	introns	Similar to MRPS28: 28S ribosomal protein S28, mitochondrial (Bos taurus OX=9913)	character(0)	19.0344	0.00747612	Deep
CarCarScaffG00000026297.1	SLK063_ragtag_chr21	14496825	14749999	1	14602928	introns	Similar to NCAM1: Neural cell adhesion molecule 1 (Gallus gallus OX=9031)	GO:0005515	19.0185	0.0254244	Deep
CarCarScaffG00000013284.1	SLK063_ragtag_chr6	50217940	50278912	1	50240620	introns	Similar to Embryonic protein UVS.2 (Xenopus laevis OX=8355)	c("GO:0004222", "GO:0006508", "GO:0008237")	19.009	0.00422035	Deep
CarCarScaffG00000008774.1	SLK063_ragtag_chr3	126682745	126717515	1	126710067	introns	Similar to Ccdc162: Coiled-coil domain-containing protein 162 (Mus musculus OX=10090)	character(0)	18.7574	0.000673934	Deep
CarCarScaffG00000016303.1	SLK063_ragtag_chr8	30731931	31217748	1	31060962	introns	Similar to DOCK2: Dedicator of cytokinesis protein 2 (Homo sapiens OX=9606)	c("GO:0005085", "GO:0005515", "GO:0007264")	18.5818	0.0416375	Deep
CarCarScaffG00000020656.1	SLK063_ragtag_chr11	67780378	68307961	1	67986867	exons	Similar to KALRN: Kalirin (Homo sapiens OX=9606)	c("GO:0004672", "GO:0005085", "GO:0005515", "GO:0005524", "GO:0006468")	18.5507	0.0454448	Deep
CarCarScaffG00000005011.1	SLK063_ragtag_chr2	10548895	10588932	1	10582121	introns	Similar to Vipr1: Vasoactive intestinal polypeptide receptor 1 (Mus musculus OX=10090)	c("GO:0004930", "GO:0007186", "GO:0016020")	18.2531	0.0339248	Deep
CarCarScaffG00000017932.1	SLK063_ragtag_chr9	50167960	50249321	1	50213720	introns	Similar to TSPEAR: Thrombospondin-type laminin G domain and EAR repeat-containing protein (Homo sapiens OX=9606)	character(0)	18.23	0.041979	Deep
CarCarScaffG00000002308.1	SLK063_ragtag_chr1	148172492	148277295	1	148191004	introns	Similar to SCML2: Sex comb on midleg-like protein 2 (Homo sapiens OX=9606)	c("GO:0005515", "GO:0005634", "GO:0006355")	18.0432	0.0395343	Deep
CarCarScaffG00000013591.1	SLK063_ragtag_chr6	71230403	71400044	1	71337515	introns	Similar to Stxbp6: Syntaxin-binding protein 6 (Mus musculus OX=10090)	character(0)	18.0128	0.0341582	Deep
CarCarScaffG00000001756.1	SLK063_ragtag_chr1	86756747	86817866	1	86808870	introns	Similar to UCHL3: Ubiquitin carboxyl-terminal hydrolase isozyme L3 (Homo sapiens OX=9606)	c("GO:0004843", "GO:0006511")	17.9512	0.00840704	Deep
CarCarScaffG00000024012.1	SLK063_ragtag_chr16	5519940	5622159	1	5557615	introns	Similar to PHF19: PHD finger protein 19 (Homo sapiens OX=9606)	c("GO:0005515", "GO:0008270", "GO:0046872")	17.7137	0.021861	Deep
CarCarScaffG00000004278.1	SLK063_ragtag_chr1	300216684	300445953	1	300309834	introns	Similar to foxp2: Forkhead box protein P2 (Xenopus laevis OX=8355)	c("GO:0003700", "GO:0006355", "GO:0043565")	17.6333	0.0440688	Deep
CarCarScaffG00000005472.1	SLK063_ragtag_chr2	60235832	60521073	1	60446615	introns	Similar to DNAH11: Dynein axonemal heavy chain 11 (Homo sapiens OX=9606)	c("GO:0005524", "GO:0007018", "GO:0008569", "GO:0030286", "GO:0045505", "GO:0051959")	17.4325	0.0497403	Deep
CarCarScaffG00000001339.1	SLK063_ragtag_chr1	43834335	43890358	1	43835494	introns	Similar to SLC46A3: Solute carrier family 46 member 3 (Gallus gallus OX=9031)	c("GO:0022857", "GO:0055085")	17.1027	0.0185385	Deep
CarCarScaffG00000024633.1	SLK063_ragtag_chr17	14704498	14949168	1	14731091	introns	Similar to RAP1GAP2: Rap1 GTPase-activating protein 2 (Gallus gallus OX=9031)	c("GO:0005096", "GO:0051056")	16.8827	0.0207454	Deep
CarCarScaffG00000018377.1	SLK063_ragtag_chr9	88626828	88898698	1	88824735	introns	Similar to GPC3: Glypican-3 (Homo sapiens OX=9606)	c("GO:0005886", "GO:0009966", "GO:0062023")	16.8449	0.0471404	Deep
CarCarScaffG00000002700.1	SLK063_ragtag_chr1	184268634	184831197	1	184687708	introns	Similar to Robo2: Roundabout homolog 2 (Mus musculus OX=10090)	GO:0005515	16.8399	0.042372	Deep
CarCarScaffG00000005012.1	SLK063_ragtag_chr2	10615746	10745806	1	10730460	introns	Similar to Adcyap1r1: Pituitary adenylate cyclase-activating polypeptide type I receptor (Mus musculus OX=10090)	c("GO:0004930", "GO:0007186", "GO:0016020")	16.7454	0.0386253	Deep
CarCarScaffG00000023355.1	SLK063_ragtag_chr15	2691535	2846426	1	2777205	introns	Similar to SEZ6L: Seizure 6-like protein (Homo sapiens OX=9606)	character(0)	16.7064	0.0140896	Deep
CarCarScaffG00000025991.1	SLK063_ragtag_chr20	13322864	13339470	1	13343918	intergenic	Similar to CSF1: Macrophage colony-stimulating factor 1 (Homo sapiens OX=9606)	c("GO:0005125", "GO:0008083", "GO:0016020")	16.5556	0.0486815	Deep
CarCarScaffG00000001659.1	SLK063_ragtag_chr1	68034159	68065588	1	68027285	intergenic	Similar to OLFM4: Olfactomedin-4 (Homo sapiens OX=9606)	character(0)	16.5523	0.0231779	Deep
CarCarScaffG00000010034.1	SLK063_ragtag_chr4	44797920	44839168	1	44826248	introns	Similar to OTUD4: OTU domain-containing protein 4 (Homo sapiens OX=9606)	character(0)	16.1491	0.039725	Deep
CarCarScaffG00000001053.1	SLK063_ragtag_chr1	19346118	19696952	1	19559705	introns	Similar to TMEM135: Transmembrane protein 135 (Bos taurus OX=9913)	character(0)	16.0784	0.0478525	Deep
CarCarScaffG00000015536.1	SLK063_ragtag_chr7	98202625	98316809	1	98293272	introns	Similar to Jakmip3: Janus kinase and microtubule-interacting protein 3 (Mus musculus OX=10090)	c("GO:0008017", "GO:0019900")	15.7587	0.0420958	Deep
CarCarScaffG00000029502.1	SLK063_ragtag_chr27	10939594	10946071	1	10949255	intergenic	Similar to otx5: Homeobox protein otx5 (Xenopus tropicalis OX=8364)	c("GO:0003677", "GO:0003700", "GO:0005634", "GO:0007275")	15.5309	0.0411069	Deep
CarCarScaffG00000007103.1	SLK063_ragtag_chr2	232119589	232286044	1	232121737	introns	Similar to RSPO2: R-spondin-2 (Homo sapiens OX=9606)	character(0)	15.2394	0.0126701	Deep
CarCarScaffG00000006422.1	SLK063_ragtag_chr2	163456396	163641696	1	163475245	introns	Similar to ZNF236: Zinc finger protein 236 (Homo sapiens OX=9606)	character(0)	15.0824	0.0391677	Deep
CarCarScaffG00000019602.1	SLK063_ragtag_chr10	66821090	67132259	1	66950173	introns	Similar to XYLT1: Xylosyltransferase 1 (Homo sapiens OX=9606)	c("GO:0016020", "GO:0016757", "GO:0030158", "GO:0030166")	15.0789	0.0352876	Deep
CarCarScaffG00000012178.1	SLK063_ragtag_chr5	120424895	120577593	2	120568544	introns	Similar to PIGG: GPI ethanolamine phosphate transferase 2 (Homo sapiens OX=9606)	c("GO:0006506", "GO:0051377")	14.6185	0.0383133	Deep
CarCarScaffG00000003658.1	SLK063_ragtag_chr1	254438651	254808756	1	254480313	introns	Similar to LARGE1: Xylosyl- and glucuronyltransferase LARGE1 (Gallus gallus OX=9031)	GO:0016757	14.6044	0.00793501	Deep
CarCarScaffG00000001144.1	SLK063_ragtag_chr1	23728387	24042755	1	24028532	introns	Similar to FAT3: Protocadherin Fat 3 (Homo sapiens OX=9606)	c("GO:0005509", "GO:0007156", "GO:0016020")	13.9619	0.0180634	Deep
CarCarScaffG00000007523.1	SLK063_ragtag_chr3	4990187	5075274	1	5050141	introns	Similar to XRN2: 5'-3' exoribonuclease 2 (Gallus gallus OX=9031)	c("GO:0003676", "GO:0004527")	13.897	0.0384787	Deep
CarCarScaffG00000000092.1	SLK063_ragtag_chr0	4310429	4543318	1	4488242	introns	Similar to GNAQ: Guanine nucleotide-binding protein G(q) subunit alpha (Canis lupus familiaris OX=9615)	c("GO:0003924", "GO:0007165", "GO:0007186", "GO:0019001", "GO:0031683")	13.7508	0.0439283	Deep
CarCarScaffG00000018887.1	SLK063_ragtag_chr10	18223050	18293531	1	18283645	introns	Similar to SH3GL3: Endophilin-A3 (Gallus gallus OX=9031)	c("GO:0005515", "GO:0005737")	13.0911	0.030908	Deep
CarCarScaffG00000010501.1	SLK063_ragtag_chr4	94816480	95145479	1	95064202	introns	Similar to CORIN: Atrial natriuretic peptide-converting enzyme (Homo sapiens OX=9606)	c("GO:0004252", "GO:0005515", "GO:0006508", "GO:0016020")	12.9735	0.0106273	Deep
CarCarScaffG00000010729.1	SLK063_ragtag_chr4	121151401	121722470	1	121157928	introns	Similar to SORCS2: VPS10 domain-containing receptor SorCS2 (Homo sapiens OX=9606)	GO:0005515	12.8815	0.02733	Deep
CarCarScaffG00000020488.1	SLK063_ragtag_chr11	49496929	49817999	1	49824827	intergenic	Similar to GALNT13: Polypeptide N-acetylgalactosaminyltransferase 13 (Homo sapiens OX=9606)	character(0)	11.7284	0.0344485	Deep
CarCarScaffG00000028063.1	SLK063_ragtag_chr25	6265469	6272880	1	6276007	intergenic	Protein of unknown function	c("GO:0007155", "GO:0007229", "GO:0016020", "GO:0098640", "GO:2000403")	11.7087	0.0374663	Deep
CarCarScaffG00000008183.1	SLK063_ragtag_chr3	65229841	65282156	1	65280589	introns	Similar to FEZ2: Fasciculation and elongation protein zeta-2 (Homo sapiens OX=9606)	character(0)	11.3698	0.0362279	Deep
CarCarScaffG00000011780.1	SLK063_ragtag_chr5	77329885	77516847	1	77507736	introns	Similar to Auh: Methylglutaconyl-CoA hydratase, mitochondrial (Mus musculus OX=10090)	GO:0003824	11.1494	0.028575	Deep
CarCarScaffG00000024705.1	SLK063_ragtag_chr17	18874834	19378156	1	19339211	introns	Similar to BCAS3: BCAS3 microtubule associated cell migration factor (Homo sapiens OX=9606)	c("GO:0005515", "GO:0006914")	10.9295	0.0478715	Deep
CarCarScaffG00000021143.1	SLK063_ragtag_chr12	21972898	22000923	1	21997757	introns	Protein of unknown function	character(0)	10.5798	0.0402292	Deep
CarCarScaffG00000003843.1	SLK063_ragtag_chr1	262415265	262433087	1	262421620	introns	Similar to POLDIP3: Polymerase delta-interacting protein 3 (Homo sapiens OX=9606)	c("GO:0003676", "GO:0003723")	10.4088	0.028552	Deep
CarCarScaffG00000000935.1	SLK063_ragtag_chr1	7859700	7952320	1	7867620	introns	Similar to C2CD3: C2 domain-containing protein 3 (Homo sapiens OX=9606)	character(0)	-10.2022	0.0399845	Shallow
CarCarScaffG00000004443.1	SLK063_ragtag_chr1	318126915	318447696	1	318139589	introns	Similar to SLC2A13: Proton myo-inositol cotransporter (Homo sapiens OX=9606)	c("GO:0016020", "GO:0022857", "GO:0055085")	-10.757	1.42983e-70	Shallow
CarCarScaffG00000009482.1	SLK063_ragtag_chr3	206610225	206647544	1	206629507	introns	Similar to Hadha: Trifunctional enzyme subunit alpha, mitochondrial (Mus musculus OX=10090)	c("GO:0003824", "GO:0003857", "GO:0004300", "GO:0005739", "GO:0006631", "GO:0006635", "GO:0016491", "GO:0016507", "GO:0016616", "GO:0070403")	-10.9297	0.0416053	Shallow
CarCarScaffG00000015433.1	SLK063_ragtag_chr7	90014309	90072656	1	90043637	introns	Protein of unknown function	character(0)	-10.9536	0.0105456	Shallow
CarCarScaffG00000020482.1	SLK063_ragtag_chr11	48110694	48234675	1	48178918	introns	Similar to GPD2: Glycerol-3-phosphate dehydrogenase, mitochondrial (Homo sapiens OX=9606)	c("GO:0004368", "GO:0005509", "GO:0006072", "GO:0009331", "GO:0016491")	-11.401	0.0219617	Shallow
CarCarScaffG00000007268.1	SLK063_ragtag_chr2	253144773	253144973	1	253154699	intergenic	Similar to SNRPF: Small nuclear ribonucleoprotein F (Bos taurus OX=9913)	GO:0000398	-11.6071	0.0466344	Shallow
CarCarScaffG00000012135.1	SLK063_ragtag_chr5	116571639	116585361	1	116590122	intergenic	Similar to GRHPR: Glyoxylate reductase/hydroxypyruvate reductase (Homo sapiens OX=9606)	c("GO:0016616", "GO:0051287")	-11.6955	0.0476096	Shallow
CarCarScaffG00000012178.1	SLK063_ragtag_chr5	120424895	120577593	2	120498812	introns	Similar to PIGG: GPI ethanolamine phosphate transferase 2 (Homo sapiens OX=9606)	c("GO:0006506", "GO:0051377")	-12.169	0.0102528	Shallow
CarCarScaffG00000029513.1	SLK063_ragtag_chr27	11083209	11106435	1	11097944	introns	Similar to Hnrnpul1: Heterogeneous nuclear ribonucleoprotein U-like protein 1 (Mus musculus OX=10090)	GO:0005515	-12.625	0.0129599	Shallow
CarCarScaffG00000013866.1	SLK063_ragtag_chr6	95574126	95816982	1	95656612	introns	Similar to ITPK1: Inositol-tetrakisphosphate 1-kinase (Gallus gallus OX=9031)	c("GO:0000287", "GO:0005524", "GO:0032957", "GO:0047325", "GO:0052725", "GO:0052726")	-12.6677	0.0406339	Shallow
CarCarScaffG00000022253.1	SLK063_ragtag_chr13	25487504	25771018	1	25612975	introns	Similar to CA10: Carbonic anhydrase-related protein 10 (Homo sapiens OX=9606)	c("GO:0004089", "GO:0008270")	-13.6142	0.017108	Shallow
CarCarScaffG00000007923.1	SLK063_ragtag_chr3	43527871	43652318	1	43617193	introns	Similar to USH2A: Usherin (Homo sapiens OX=9606)	GO:0005515	-13.8258	0.0299188	Shallow
CarCarScaffG00000010435.1	SLK063_ragtag_chr4	88513500	88799013	1	88771463	introns	Similar to Tusc3: Tumor suppressor candidate 3 (Mus musculus OX=10090)	character(0)	-13.8535	0.0169053	Shallow
CarCarScaffG00000015431.1	SLK063_ragtag_chr7	89859885	89893645	1	89859960	promoters	Similar to A1CF: APOBEC1 complementation factor (Pongo abelii OX=9601)	c("GO:0003676", "GO:0003723")	-14.0477	0.0160869	Shallow
CarCarScaffG00000012620.1	SLK063_ragtag_chr6	6782566	6802868	2	6807843	intergenic	Similar to RHOD: Rho-related GTP-binding protein RhoD (Homo sapiens OX=9606)	c("GO:0003924", "GO:0005525", "GO:0007264")	-14.0867	0.0323569	Shallow
CarCarScaffG00000012620.1	SLK063_ragtag_chr6	6782566	6802868	2	6807841	intergenic	Similar to RHOD: Rho-related GTP-binding protein RhoD (Homo sapiens OX=9606)	c("GO:0003924", "GO:0005525", "GO:0007264")	-14.1842	0.0339339	Shallow
CarCarScaffG00000004548.1	SLK063_ragtag_chr1	330034396	330088339	1	330036271	introns	Similar to DMTF1: Cyclin-D-binding Myb-like transcription factor 1 (Homo sapiens OX=9606)	character(0)	-14.5511	1.88428e-281	Shallow
CarCarScaffG00000022086.1	SLK063_ragtag_chr13	18693190	18703386	1	18697535	exons	Similar to CYBC1: Cytochrome b-245 chaperone 1 (Homo sapiens OX=9606)	character(0)	-14.8019	0.0233161	Shallow
CarCarScaffG00000008578.1	SLK063_ragtag_chr3	106218378	106496023	1	106338816	introns	Similar to PDE7B: cAMP-specific 3',5'-cyclic phosphodiesterase 7B (Homo sapiens OX=9606)	c("GO:0004114", "GO:0007165")	-14.8517	0.044088	Shallow
CarCarScaffG00000007769.1	SLK063_ragtag_chr3	28105820	28240260	1	28227974	introns	Similar to ACYP2: Acylphosphatase-2 (Meleagris gallopavo OX=9103)	GO:0003998	-14.9563	0.031045	Shallow
CarCarScaffG00000026895.1	SLK063_ragtag_chr22	10987186	11018568	1	10999673	introns	Similar to nr2f5: Nuclear receptor subfamily 2 group F member 5 (Danio rerio OX=7955)	c("GO:0003700", "GO:0006355", "GO:0008270", "GO:0043565")	-15.064	0.0492521	Shallow
CarCarScaffG00000014372.1	SLK063_ragtag_chr7	16181077	16216429	1	16185783	introns	Protein of unknown function	character(0)	-15.1014	0.0478525	Shallow
CarCarScaffG00000006935.1	SLK063_ragtag_chr2	215545317	215847131	3	215670646	introns	Similar to RALYL: RNA-binding Raly-like protein (Bos taurus OX=9913)	c("GO:0003676", "GO:0003723")	-15.139	0.00947446	Shallow
CarCarScaffG00000018347.1	SLK063_ragtag_chr9	87716941	87720522	1	87722903	intergenic	Similar to BB4: [Phe13]-bombesin receptor (Bombina orientalis OX=8346)	c("GO:0004930", "GO:0007186", "GO:0016020")	-15.2957	0.0154302	Shallow
CarCarScaffG00000018125.1	SLK063_ragtag_chr9	67065618	67246583	1	67219452	introns	Similar to Eda: Ectodysplasin-A (Mus musculus OX=10090)	c("GO:0005164", "GO:0005515", "GO:0006955", "GO:0016020")	-15.4631	0.040799	Shallow
CarCarScaffG00000014272.1	SLK063_ragtag_chr7	2134043	2147854	1	2138594	introns	Similar to Fam3d: Protein FAM3D (Mus musculus OX=10090)	character(0)	-15.7051	0.033971	Shallow
CarCarScaffG00000014687.1	SLK063_ragtag_chr7	32615071	32636125	1	32643527	intergenic	Similar to SCYL1: N-terminal kinase-like protein (Homo sapiens OX=9606)	c("GO:0004672", "GO:0005524", "GO:0006468")	-15.903	0.0344087	Shallow
CarCarScaffG00000008057.1	SLK063_ragtag_chr3	53828274	54013730	1	53960759	introns	Similar to GALNT14: Polypeptide N-acetylgalactosaminyltransferase 14 (Homo sapiens OX=9606)	character(0)	-16.1404	0.0417842	Shallow
CarCarScaffG00000005462.1	SLK063_ragtag_chr2	59602386	59653126	1	59652525	introns	Similar to ABCB1: ATP-dependent translocase ABCB1 (Cricetulus griseus OX=10029)	c("GO:0005524", "GO:0016020", "GO:0055085", "GO:0140359")	-16.336	0.0396266	Shallow
CarCarScaffG00000006133.1	SLK063_ragtag_chr2	127815262	128044562	1	128002482	introns	Protein of unknown function	character(0)	-16.4791	0.0306185	Shallow
CarCarScaffG00000018444.1	SLK063_ragtag_chr9	94128011	94234253	1	94172713	introns	Similar to PCDH19: Protocadherin-19 (Homo sapiens OX=9606)	c("GO:0005509", "GO:0007156", "GO:0016020")	-16.751	0.0367636	Shallow
CarCarScaffG00000008546.1	SLK063_ragtag_chr3	104357532	104517334	1	104347622	intergenic	Similar to NHSL1: NHS-like protein 1 (Homo sapiens OX=9606)	character(0)	-16.7719	0.0398718	Shallow
CarCarScaffG00000007796.1	SLK063_ragtag_chr3	30665540	31103438	1	30982609	introns	Similar to NRXN1: Neurexin-1 (Homo sapiens OX=9606)	character(0)	-16.852	0.048584	Shallow
CarCarScaffG00000004266.1	SLK063_ragtag_chr1	298219216	298640762	1	298356662	introns	Similar to Dock4: Dedicator of cytokinesis protein 4 (Mus musculus OX=10090)	c("GO:0005085", "GO:0005515", "GO:0007264")	-16.9974	0.0142613	Shallow
CarCarScaffG00000019870.1	SLK063_ragtag_chr10	82168802	82170501	1	82178667	intergenic	Protein of unknown function	character(0)	-17.0338	0.0166446	Shallow
CarCarScaffG00000009037.1	SLK063_ragtag_chr3	157928099	158433510	1	158302009	exons	Similar to CSMD1: CUB and sushi domain-containing protein 1 (Homo sapiens OX=9606)	character(0)	-17.0502	0.0335546	Shallow
CarCarScaffG00000010242.1	SLK063_ragtag_chr4	66883832	67359918	1	66906300	introns	Similar to FSTL5: Follistatin-related protein 5 (Homo sapiens OX=9606)	GO:0005515	-17.2092	0.0182135	Shallow
CarCarScaffG00000004212.1	SLK063_ragtag_chr1	292691305	293021204	1	292740823	introns	Similar to Tmem117: Transmembrane protein 117 (Mus musculus OX=10090)	character(0)	-17.2932	0.0238378	Shallow
CarCarScaffG00000001911.1	SLK063_ragtag_chr1	107086748	107485743	1	107268723	introns	Similar to Pcca: Propionyl-CoA carboxylase alpha chain, mitochondrial (Mus musculus OX=10090)	GO:0005524	-17.3092	0.0280549	Shallow
CarCarScaffG00000005597.1	SLK063_ragtag_chr2	74639767	75186648	2	74893670	introns	Similar to RBMS3: RNA-binding motif, single-stranded-interacting protein 3 (Homo sapiens OX=9606)	c("GO:0003676", "GO:0003723")	-17.3552	0.0455468	Shallow
CarCarScaffG00000007391.1	SLK063_ragtag_chr2	260929427	260953686	1	260951558	introns	Similar to ZNFX1: NFX1-type zinc finger-containing protein 1 (Homo sapiens OX=9606)	GO:0004386	-17.5282	0.0237549	Shallow
CarCarScaffG00000017146.1	SLK063_ragtag_chr8	97107282	97206582	1	97186730	introns	Similar to NRDC: Nardilysin (Pongo abelii OX=9601)	GO:0046872	-17.5396	0.00359713	Shallow
CarCarScaffG00000020093.1	SLK063_ragtag_chr11	14230528	14231205	1	14223642	intergenic	Protein of unknown function	character(0)	-17.6557	0.0199688	Shallow
CarCarScaffG00000009796.1	SLK063_ragtag_chr4	20372898	20410516	1	20412614	intergenic	Similar to ABCG2: Broad substrate specificity ATP-binding cassette transporter ABCG2 (Homo sapiens OX=9606)	c("GO:0005524", "GO:0016020", "GO:0140359")	-17.6769	0.00153512	Shallow
CarCarScaffG00000016503.1	SLK063_ragtag_chr8	44830429	45047216	1	45037219	introns	Similar to Dnm3: Dynamin-3 (Mus musculus OX=10090)	character(0)	-17.6818	0.02848	Shallow
CarCarScaffG00000001060.1	SLK063_ragtag_chr1	20714120	20799475	1	20780061	introns	Similar to TYR: Tyrosinase (Gallus gallus OX=9031)	GO:0016491	-17.8329	0.0460319	Shallow
CarCarScaffG00000016911.1	SLK063_ragtag_chr8	78135548	78294850	1	78272580	introns	Similar to HS2ST1: Heparan sulfate 2-O-sulfotransferase 1 (Gallus gallus OX=9031)	c("GO:0008146", "GO:0016020")	-17.8394	0.0107969	Shallow
CarCarScaffG00000011860.1	SLK063_ragtag_chr5	85166158	85459637	1	85176698	introns	Similar to PLEKHA7: Pleckstrin homology domain-containing family A member 7 (Homo sapiens OX=9606)	GO:0005515	-17.8399	0.0214543	Shallow
CarCarScaffG00000016597.1	SLK063_ragtag_chr8	52077658	52327074	1	52149065	introns	Similar to XPR1: Xenotropic and polytropic retrovirus receptor 1 (Homo sapiens OX=9606)	GO:0016020	-18.0282	0.022022	Shallow
CarCarScaffG00000001026.1	SLK063_ragtag_chr1	16880845	17829410	1	17790396	introns	Similar to Dlg2: Disks large homolog 2 (Rattus norvegicus OX=10116)	GO:0005515	-18.0839	0.0185367	Shallow
CarCarScaffG00000022057.1	SLK063_ragtag_chr13	15655257	15807086	1	15702573	introns	Similar to ARHGAP44: Rho GTPase-activating protein 44 (Homo sapiens OX=9606)	c("GO:0005096", "GO:0005515", "GO:0005737", "GO:0007165", "GO:0043547")	-18.2501	0.0320161	Shallow
CarCarScaffG00000009441.1	SLK063_ragtag_chr3	202711387	203077585	1	202878822	introns	Similar to ADGRB3: Adhesion G protein-coupled receptor B3 (Homo sapiens OX=9606)	c("GO:0004930", "GO:0007186", "GO:0016020")	-18.3197	0.0227723	Shallow
CarCarScaffG00000006580.1	SLK063_ragtag_chr2	179496628	179639414	1	179559288	introns	Protein of unknown function	character(0)	-18.4181	0.0319272	Shallow
CarCarScaffG00000008762.1	SLK063_ragtag_chr3	125989318	126052158	1	126049923	introns	Similar to WASF1: Wiskott-Aldrich syndrome protein family member 1 (Homo sapiens OX=9606)	c("GO:0003779", "GO:0005856", "GO:0030036")	-18.4211	0.0253739	Shallow
CarCarScaffG00000017531.1	SLK063_ragtag_chr9	15910172	16007026	1	15925798	introns	Similar to PLD1: Phospholipase D1 (Homo sapiens OX=9606)	c("GO:0003824", "GO:0035091")	-18.4451	0.0442771	Shallow
CarCarScaffG00000026247.1	SLK063_ragtag_chr21	11363850	11566695	1	11460802	introns	Similar to GRIK4: Glutamate receptor ionotropic, kainate 4 (Pan troglodytes OX=9598)	c("GO:0004970", "GO:0015276", "GO:0016020")	-18.5792	0.0205168	Shallow
CarCarScaffG00000008248.1	SLK063_ragtag_chr3	72075659	72317913	1	72159911	introns	Similar to FMN2: Formin-2 (Homo sapiens OX=9606)	character(0)	-18.6987	0.016816	Shallow
CarCarScaffG00000024215.1	SLK063_ragtag_chr16	14194414	14431998	2	14306590	introns	Similar to COL27A1: Collagen alpha-1(XXVII) chain (Homo sapiens OX=9606)	GO:0005201	-18.74	0.0208677	Shallow
CarCarScaffG00000028375.1	SLK063_ragtag_chr26	1987559	1994492	1	1986669	promoters	Similar to Bloc1s1: Biogenesis of lysosome-related organelles complex 1 subunit 1 (Mus musculus OX=10090)	GO:0031083	-18.7827	0.0295534	Shallow
CarCarScaffG00000006164.1	SLK063_ragtag_chr2	132118208	132334457	2	132320223	introns	Similar to MYO10: Unconventional myosin-X (Homo sapiens OX=9606)	c("GO:0003774", "GO:0005515", "GO:0005524", "GO:0005856", "GO:0016459")	-18.864	0.0161902	Shallow
CarCarScaffG00000027657.1	SLK063_ragtag_chr24	5792959	6018490	1	5958326	introns	Similar to SKAP1: Src kinase-associated phosphoprotein 1 (Homo sapiens OX=9606)	GO:0005515	-19.3644	0.0416643	Shallow
CarCarScaffG00000026072.1	SLK063_ragtag_chr20	17025689	17026645	1	17021077	intergenic	Similar to TACR2: Substance-K receptor (Cavia porcellus OX=10141)	c("GO:0004930", "GO:0007186", "GO:0016020")	-19.5621	0.0338473	Shallow
CarCarScaffG00000005954.1	SLK063_ragtag_chr2	108112029	108469441	1	108259099	introns	Similar to Fhod3: FH1/FH2 domain-containing protein 3 (Mus musculus OX=10090)	character(0)	-19.6898	0.0158767	Shallow
CarCarScaffG00000014907.1	SLK063_ragtag_chr7	45443134	45894798	1	45511898	introns	Similar to DOCK3: Dedicator of cytokinesis protein 3 (Homo sapiens OX=9606)	c("GO:0005085", "GO:0007264")	-19.717	0.0240359	Shallow
CarCarScaffG00000023681.1	SLK063_ragtag_chr15	20648428	20681131	1	20642851	intergenic	Similar to TBX6L: T-box-containing protein TBX6L (Fragment) (Gallus gallus OX=9031)	c("GO:0000978", "GO:0003700", "GO:0005634", "GO:0006355", "GO:0045893")	-19.8004	0.00132016	Shallow
CarCarScaffG00000017852.1	SLK063_ragtag_chr9	44705610	44706503	1	44700427	intergenic	Protein of unknown function	character(0)	-19.8733	0.0109325	Shallow
CarCarScaffG00000017549.1	SLK063_ragtag_chr9	17063742	17080085	1	17064263	introns	Similar to LRRC31: Leucine-rich repeat-containing protein 31 (Homo sapiens OX=9606)	GO:0005515	-19.9629	0.0057588	Shallow
CarCarScaffG00000001378.1	SLK063_ragtag_chr1	48668697	48817124	1	48772503	introns	Similar to NBEA: Neurobeachin (Homo sapiens OX=9606)	GO:0005515	-20.0018	0.0166645	Shallow
CarCarScaffG00000005608.1	SLK063_ragtag_chr2	76327561	76370624	1	76357981	introns	Similar to CMTM8: CKLF-like MARVEL transmembrane domain-containing protein 8 (Homo sapiens OX=9606)	GO:0016020	-20.2756	0.0333005	Shallow
CarCarScaffG00000006164.1	SLK063_ragtag_chr2	132118208	132334457	2	132125052	introns	Similar to MYO10: Unconventional myosin-X (Homo sapiens OX=9606)	c("GO:0003774", "GO:0005515", "GO:0005524", "GO:0005856", "GO:0016459")	-20.3913	0.0165015	Shallow
CarCarScaffG00000007441.1	SLK063_ragtag_chr3	104765	448547	1	406748	introns	Similar to SLC8A1: Sodium/calcium exchanger 1 (Homo sapiens OX=9606)	c("GO:0005432", "GO:0006816", "GO:0007154", "GO:0016020", "GO:0055085")	-20.5404	0.00730686	Shallow
CarCarScaffG00000008623.1	SLK063_ragtag_chr3	111309762	111786010	1	111314028	exons	Similar to Lama2: Laminin subunit alpha-2 (Mus musculus OX=10090)	c("GO:0005102", "GO:0007155", "GO:0030155", "GO:0030334", "GO:0045995")	-20.577	0.0123311	Shallow
CarCarScaffG00000015124.1	SLK063_ragtag_chr7	59141342	59176468	1	59171708	exons	Similar to TMEM273: Transmembrane protein 273 (Homo sapiens OX=9606)	character(0)	-20.6586	0.0186647	Shallow
CarCarScaffG00000008829.1	SLK063_ragtag_chr3	132441509	133121756	1	132515009	introns	Similar to GRIK2: Glutamate receptor ionotropic, kainate 2 (Homo sapiens OX=9606)	c("GO:0004970", "GO:0015276", "GO:0016020")	-20.6799	0.00516447	Shallow
CarCarScaffG00000008981.1	SLK063_ragtag_chr3	149394408	149473767	1	149416175	introns	Similar to EYS: Protein eyes shut homolog (Homo sapiens OX=9606)	character(0)	-20.8824	0.00329208	Shallow
CarCarScaffG00000016366.1	SLK063_ragtag_chr8	36186264	36462241	1	36370465	introns	Similar to Nrg2: Pro-neuregulin-2, membrane-bound isoform (Mus musculus OX=10090)	c("GO:0005102", "GO:0007399")	-21.1266	0.00302914	Shallow
CarCarScaffG00000020122.1	SLK063_ragtag_chr11	16721101	17111943	1	16922320	introns	Similar to PARD3B: Partitioning defective 3 homolog B (Homo sapiens OX=9606)	GO:0005515	-21.5762	0.00652428	Shallow
CarCarScaffG00000024215.1	SLK063_ragtag_chr16	14194414	14431998	2	14306585	introns	Similar to COL27A1: Collagen alpha-1(XXVII) chain (Homo sapiens OX=9606)	GO:0005201	-21.6078	0.0225985	Shallow
CarCarScaffG00000007241.1	SLK063_ragtag_chr2	248553221	248823572	1	248584170	introns	Similar to Kcnq3: Potassium voltage-gated channel subfamily KQT member 3 (Rattus norvegicus OX=10116)	c("GO:0005216", "GO:0005249", "GO:0005267", "GO:0006811", "GO:0006813", "GO:0016020", "GO:0055085")	-21.7018	0.0117311	Shallow
CarCarScaffG00000004567.1	SLK063_ragtag_chr1	331364400	331389253	1	331361532	intergenic	Similar to SEPHS1: Selenide, water dikinase 1 (Bos taurus OX=9913)	GO:0005524	-21.8042	0.0201251	Shallow
CarCarScaffG00000002412.1	SLK063_ragtag_chr1	160863025	160898985	1	160879289	introns	Similar to OTC: Ornithine transcarbamylase, mitochondrial (Bos taurus OX=9913)	c("GO:0006520", "GO:0016597", "GO:0016743")	-22.3388	0.00333617	Shallow
CarCarScaffG00000021172.1	SLK063_ragtag_chr12	24141692	24351267	1	24327081	introns	Similar to TAF4: Transcription initiation factor TFIID subunit 4 (Homo sapiens OX=9606)	c("GO:0005669", "GO:0006351", "GO:0006352", "GO:0046982")	-22.7287	0.00153664	Shallow
CarCarScaffG00000006714.1	SLK063_ragtag_chr2	192879133	193364171	1	193124152	introns	Similar to SNTG1: Gamma-1-syntrophin (Homo sapiens OX=9606)	c("GO:0005198", "GO:0005515")	-22.9025	0.00335183	Shallow
CarCarScaffG00000024399.1	SLK063_ragtag_chr16	26093512	26096846	1	26095803	introns	Similar to CDC26: Anaphase-promoting complex subunit CDC26 (Bos taurus OX=9913)	c("GO:0005680", "GO:0030071", "GO:0031145")	-22.9971	0.0167772	Shallow
CarCarScaffG00000017371.1	SLK063_ragtag_chr9	4402166	4665298	1	4461463	introns	Similar to LPP: Lipoma-preferred partner homolog (Gallus gallus OX=9031)	character(0)	-23.6999	8.17334e-05	Shallow
CarCarScaffG00000021210.1	SLK063_ragtag_chr12	28083218	28262355	1	28113645	introns	Similar to CDH8: Cadherin-8 (Homo sapiens OX=9606)	c("GO:0005509", "GO:0007156", "GO:0016020", "GO:0098609")	-23.8797	0.00206612	Shallow
CarCarScaffG00000001217.1	SLK063_ragtag_chr1	32754752	33033971	1	32961977	introns	Similar to Gria4: Glutamate receptor 4 (Mus musculus OX=10090)	c("GO:0004970", "GO:0015276", "GO:0016020")	-25.4589	0.0351142	Shallow
CarCarScaffG00000029395.1	SLK063_ragtag_chr27	8262145	8335693	1	8321229	introns	Similar to Npas3: Neuronal PAS domain-containing protein 3 (Mus musculus OX=10090)	c("GO:0005515", "GO:0006355", "GO:0046983")	-31.5588	0.0233381	Shallow
