# Supplementary material for: DNA Methylation Carries Signatures of Sublethal Effects Under Thermal Stress in Loggerhead Sea Turtles
Source: Evol Appl. 2024 Sep 15;17(9):e70013. doi: 10.1111/eva.70013 (PMC11403127; doi:10.1111/eva.70013)
Supplement: Supplementary file 4 — Table S4. Names and functional annotation of the 29 DMS of interest. [file EVA-17-e70013-s001.csv]

DMS name	Logggerhead gene ID	Chromosome	Gene end	Gene start	No. of DMS per gene	DMS position	Feature type	Gene annotation	GO term	Methylation difference (%)	qvalue	More methylated in:
GALNT12	CarCarScaffG00000006035.1	SLK063_ragtag_chr2	116212307	116296839	1	116239505	introns	Similar to Galnt12: Polypeptide N-acetylgalactosaminyltransferase 12 (Mus musculus OX=10090)	character(0)	22.49037933	0.046638467	Deep
CDH4	CarCarScaffG00000022692.1	SLK063_ragtag_chr14	8974577	9231857	1	9199623	introns	Similar to CDH4: Cadherin-4 (Gallus gallus OX=9031)	c("GO:0005509", "GO:0007156", "GO:0016020", "GO:0098609")	22.40729101	0.008724922	Deep
RBMS3	CarCarScaffG00000005597.1	SLK063_ragtag_chr2	74639767	75186648	2	74756285	introns	Similar to RBMS3: RNA-binding motif, single-stranded-interacting protein 3 (Homo sapiens OX=9606)	c("GO:0003676", "GO:0003723")	21.90789296	0.00011653	Deep
RALYL	CarCarScaffG00000006935.1	SLK063_ragtag_chr2	215545317	215847131	3	215829218	introns	Similar to RALYL: RNA-binding Raly-like protein (Bos taurus OX=9913)	c("GO:0003676", "GO:0003723")	21.02366007	0.031859089	Deep
ZNF2	CarCarScaffG00000008369.1	SLK063_ragtag_chr3	84627740	84646777	1	84627864	introns	Similar to ZNF2: Zinc finger protein 2 (Homo sapiens OX=9606)	GO:0006355	20.70380223	0.000996485	Deep
DTNA	CarCarScaffG00000006695.1	SLK063_ragtag_chr2	190649264	190778126	1	190746151	introns	Similar to DTNA: Dystrobrevin alpha (Homo sapiens OX=9606)	GO:0008270	20.38431677	0.021961731	Deep
MAPK4	CarCarScaffG00000011143.1	SLK063_ragtag_chr5	9908483	9979666	1	9946041	introns	Similar to Mapk4: Mitogen-activated protein kinase 4 (Mus musculus OX=10090)	c("GO:0004672", "GO:0005524", "GO:0006468")	20.25389025	0.007385869	Deep
TRIO	CarCarScaffG00000006149.1	SLK063_ragtag_chr2	130325709	130727045	1	130636971	introns	Similar to TRIO: Triple functional domain protein (Homo sapiens OX=9606)	c("GO:0004672", "GO:0005085", "GO:0005515", "GO:0005524", "GO:0006468")	20.02164502	0.019837234	Deep
NBEA	CarCarScaffG00000001378.1	SLK063_ragtag_chr1	48668697	48817124	1	48772503	introns	Similar to NBEA: Neurobeachin (Homo sapiens OX=9606)	GO:0005515	-20.00182632	0.016664547	Shallow
CMTM8	CarCarScaffG00000005608.1	SLK063_ragtag_chr2	76327561	76370624	1	76357981	introns	Similar to CMTM8: CKLF-like MARVEL transmembrane domain-containing protein 8 (Homo sapiens OX=9606)	GO:0016020	-20.275562	0.033300473	Shallow
MYO10	CarCarScaffG00000006164.1	SLK063_ragtag_chr2	132118208	132334457	2	132125052	introns	Similar to MYO10: Unconventional myosin-X (Homo sapiens OX=9606)	c("GO:0003774", "GO:0005515", "GO:0005524", "GO:0005856", "GO:0016459")	-20.39129906	0.016501511	Shallow
SLC8A1	CarCarScaffG00000007441.1	SLK063_ragtag_chr3	104765	448547	1	406748	introns	Similar to SLC8A1: Sodium/calcium exchanger 1 (Homo sapiens OX=9606)	c("GO:0005432", "GO:0006816", "GO:0007154", "GO:0016020", "GO:0055085")	-20.54039775	0.007306858	Shallow
LAMA2	CarCarScaffG00000008623.1	SLK063_ragtag_chr3	111309762	111786010	1	111314028	exons	Similar to Lama2: Laminin subunit alpha-2 (Mus musculus OX=10090)	c("GO:0005102", "GO:0007155", "GO:0030155", "GO:0030334", "GO:0045995")	-20.5769706	0.012331123	Shallow
TMEM273	CarCarScaffG00000015124.1	SLK063_ragtag_chr7	59141342	59176468	1	59171708	exons	Similar to TMEM273: Transmembrane protein 273 (Homo sapiens OX=9606)	character(0)	-20.65858363	0.018664651	Shallow
GRIK2	CarCarScaffG00000008829.1	SLK063_ragtag_chr3	132441509	133121756	1	132515009	introns	Similar to GRIK2: Glutamate receptor ionotropic, kainate 2 (Homo sapiens OX=9606)	c("GO:0004970", "GO:0015276", "GO:0016020")	-20.67985372	0.005164469	Shallow
EYS	CarCarScaffG00000008981.1	SLK063_ragtag_chr3	149394408	149473767	1	149416175	introns	Similar to EYS: Protein eyes shut homolog (Homo sapiens OX=9606)	character(0)	-20.88235294	0.003292081	Shallow
NRG2	CarCarScaffG00000016366.1	SLK063_ragtag_chr8	36186264	36462241	1	36370465	introns	Similar to Nrg2: Pro-neuregulin-2, membrane-bound isoform (Mus musculus OX=10090)	c("GO:0005102", "GO:0007399")	-21.12661002	0.003029144	Shallow
PARD3B	CarCarScaffG00000020122.1	SLK063_ragtag_chr11	16721101	17111943	1	16922320	introns	Similar to PARD3B: Partitioning defective 3 homolog B (Homo sapiens OX=9606)	GO:0005515	-21.57624556	0.00652428	Shallow
COL27A1	CarCarScaffG00000024215.1	SLK063_ragtag_chr16	14194414	14431998	2	14306585	introns	Similar to COL27A1: Collagen alpha-1(XXVII) chain (Homo sapiens OX=9606)	GO:0005201	-21.6077829	0.022598502	Shallow
KCNQ3	CarCarScaffG00000007241.1	SLK063_ragtag_chr2	248553221	248823572	1	248584170	introns	Similar to Kcnq3: Potassium voltage-gated channel subfamily KQT member 3 (Rattus norvegicus OX=10116)	c("GO:0005216", "GO:0005249", "GO:0005267", "GO:0006811", "GO:0006813", "GO:0016020", "GO:0055085")	-21.70183167	0.011731077	Shallow
SEPHS1	CarCarScaffG00000004567.1	SLK063_ragtag_chr1	331364400	331389253	1	331361532	intergenic	Similar to SEPHS1: Selenide, water dikinase 1 (Bos taurus OX=9913)	GO:0005524	-21.80415933	0.020125118	Shallow
OTC	CarCarScaffG00000002412.1	SLK063_ragtag_chr1	160863025	160898985	1	160879289	introns	Similar to OTC: Ornithine transcarbamylase, mitochondrial (Bos taurus OX=9913)	c("GO:0006520", "GO:0016597", "GO:0016743")	-22.33877234	0.003336168	Shallow
TAF4	CarCarScaffG00000021172.1	SLK063_ragtag_chr12	24141692	24351267	1	24327081	introns	Similar to TAF4: Transcription initiation factor TFIID subunit 4 (Homo sapiens OX=9606)	c("GO:0005669", "GO:0006351", "GO:0006352", "GO:0046982")	-22.72874494	0.001536637	Shallow
SNTG1	CarCarScaffG00000006714.1	SLK063_ragtag_chr2	192879133	193364171	1	193124152	introns	Similar to SNTG1: Gamma-1-syntrophin (Homo sapiens OX=9606)	c("GO:0005198", "GO:0005515")	-22.90250873	0.003351828	Shallow
CDC26	CarCarScaffG00000024399.1	SLK063_ragtag_chr16	26093512	26096846	1	26095803	introns	Similar to CDC26: Anaphase-promoting complex subunit CDC26 (Bos taurus OX=9913)	c("GO:0005680", "GO:0030071", "GO:0031145")	-22.9971032	0.016777185	Shallow
LPP	CarCarScaffG00000017371.1	SLK063_ragtag_chr9	4402166	4665298	1	4461463	introns	Similar to LPP: Lipoma-preferred partner homolog (Gallus gallus OX=9031)	character(0)	-23.69986274	8.17E-05	Shallow
CDH8	CarCarScaffG00000021210.1	SLK063_ragtag_chr12	28083218	28262355	1	28113645	introns	Similar to CDH8: Cadherin-8 (Homo sapiens OX=9606)	c("GO:0005509", "GO:0007156", "GO:0016020", "GO:0098609")	-23.87965393	0.002066115	Shallow
GRIA4	CarCarScaffG00000001217.1	SLK063_ragtag_chr1	32754752	33033971	1	32961977	introns	Similar to Gria4: Glutamate receptor 4 (Mus musculus OX=10090)	c("GO:0004970", "GO:0015276", "GO:0016020")	-25.45885952	0.035114158	Shallow
NPAS3	CarCarScaffG00000029395.1	SLK063_ragtag_chr27	8262145	8335693	1	8321229	introns	Similar to Npas3: Neuronal PAS domain-containing protein 3 (Mus musculus OX=10090)	c("GO:0005515", "GO:0006355", "GO:0046983")	-31.55878201	0.023338074	Shallow
