# Supplementary material for: DNA Methylation Carries Signatures of Sublethal Effects Under Thermal Stress in Loggerhead Sea Turtles
Source: Evol Appl. 2024 Sep 15;17(9):e70013. doi: 10.1111/eva.70013 (PMC11403127; doi:10.1111/eva.70013)
Supplement: Supplementary file 5 — Table S5. GO enrichment results table. [file EVA-17-e70013-s004.csv]

GO.name	GO term	GO category	p value	p value adjusted	% of genes	Term	Type	More methylated in
homophilic cell adhesion via plasma membrane adhesion molecules	GO:0007156	Biological processes	0.046767115	0.046767115	2.150537634	GO:0007156	Hyper	Deep
proteoglycan biosynthetic process	GO:0030166	Biological processes	0.011195666	0.022391332	33.33333333	GO:0030166	Hyper	Deep
anaphase-promoting complex-dependent catabolic process	GO:0031145	Biological processes	0.014900788	0.043244966	25	GO:0031145	Hypo	Shallow
fatty acid beta-oxidation	GO:0006635	Biological processes	0.014900788	0.043244966	25	GO:0006635	Hypo	Shallow
glycerol-3-phosphate metabolic process	GO:0006072	Biological processes	0.014900788	0.043244966	25	GO:0006072	Hypo	Shallow
homophilic cell adhesion via plasma membrane adhesion molecules	GO:0007156	Biological processes	0.046767115	0.048592428	2.150537634	GO:0007156	Hypo	Shallow
inositol trisphosphate metabolic process	GO:0032957	Biological processes	0.007477192	0.043244966	50	GO:0032957	Hypo	Shallow
lipid oxidation	GO:0034440	Biological processes	0.029588661	0.043244966	12.5	GO:0034440	Hypo	Shallow
metaphase/anaphase transition of cell cycle	GO:0044784	Biological processes	0.025936494	0.043244966	14.28571429	GO:0044784	Hypo	Shallow
mitotic cell cycle phase transition	GO:0044772	Biological processes	0.040466594	0.04805408	9.090909091	GO:0044772	Hypo	Shallow
mitotic sister chromatid separation	GO:0051306	Biological processes	0.025936494	0.043244966	14.28571429	GO:0051306	Hypo	Shallow
monocarboxylic acid catabolic process	GO:0072329	Biological processes	0.022271156	0.043244966	16.66666667	GO:0072329	Hypo	Shallow
organophosphate metabolic process	GO:0019637	Biological processes	0.048592428	0.048592428	1.351351351	GO:0019637	Hypo	Shallow
polyol metabolic process	GO:0019751	Biological processes	0.036853666	0.046681311	10	GO:0019751	Hypo	Shallow
regulation of cell adhesion	GO:0030155	Biological processes	0.047653524	0.048592428	7.692307692	GO:0030155	Hypo	Shallow
regulation of cell migration	GO:0030334	Biological processes	0.025936494	0.043244966	14.28571429	GO:0030334	Hypo	Shallow
regulation of chromosome organization	GO:0033044	Biological processes	0.029588661	0.043244966	12.5	GO:0033044	Hypo	Shallow
regulation of chromosome separation	GO:1905818	Biological processes	0.025936494	0.043244966	14.28571429	GO:1905818	Hypo	Shallow
regulation of embryonic development	GO:0045995	Biological processes	0.018592602	0.043244966	20	GO:0045995	Hypo	Shallow
regulation of locomotion	GO:0040012	Biological processes	0.033227704	0.045094741	11.11111111	GO:0040012	Hypo	Shallow
regulation of mitotic metaphase/anaphase transition	GO:0030071	Biological processes	0.025936494	0.043244966	14.28571429	GO:0030071	Hypo	Shallow
collagen-containing extracellular matrix	GO:0062023	Cellular components	0.02720361	0.02720361	11.11111111	GO:0062023	Hyper	Deep
catalytic complex	GO:1902494	Cellular components	0.046384645	0.046384645	1.673640167	GO:1902494	Hypo	Shallow
glycerol-3-phosphate dehydrogenase complex	GO:0009331	Cellular components	0.005834954	0.008752431	100	GO:0009331	Hypo	Shallow
mitochondrial fatty acid beta-oxidation multienzyme complex	GO:0016507	Cellular components	0.005834954	0.008752431	100	GO:0016507	Hypo	Shallow
guanyl-nucleotide exchange factor activity	GO:0005085	Molecular functions	0.018276763	0.021932116	2.189781022	GO:0005085	Hyper	Deep
kinase binding	GO:0019900	Molecular functions	0.0481299	0.0481299	8.333333333	GO:0019900	Hyper	Deep
mannose-ethanolamine phosphotransferase activity	GO:0051377	Molecular functions	0.008183007	0.018111453	50	GO:0051377	Hyper	Deep
nucleoside-triphosphatase regulator activity	GO:0060589	Molecular functions	0.009055726	0.018111453	1.98019802	GO:0060589	Hyper	Deep
protein xylosyltransferase activity	GO:0030158	Molecular functions	0.008183007	0.018111453	50	GO:0030158	Hyper	Deep
xylosyltransferase activity	GO:0042285	Molecular functions	0.012250024	0.018375036	33.33333333	GO:0042285	Hyper	Deep
3-hydroxyacyl-CoA dehydrogenase activity	GO:0003857	Molecular functions	0.005502212	0.013718424	100	GO:0003857	Hypo	Shallow
acylphosphatase activity	GO:0003998	Molecular functions	0.005502212	0.013718424	100	GO:0003998	Hypo	Shallow
amino acid binding	GO:0016597	Molecular functions	0.010974739	0.013718424	50	GO:0016597	Hypo	Shallow
calcium:sodium antiporter activity	GO:0005432	Molecular functions	0.010974739	0.013718424	50	GO:0005432	Hypo	Shallow
carbon-oxygen lyase activity	GO:0016835	Molecular functions	0.010960659	0.013718424	6.896551724	GO:0016835	Hypo	Shallow
carboxyl- or carbamoyltransferase activity	GO:0016743	Molecular functions	0.010974739	0.013718424	50	GO:0016743	Hypo	Shallow
enoyl-CoA hydratase activity	GO:0004300	Molecular functions	0.005502212	0.013718424	100	GO:0004300	Hypo	Shallow
extracellular ligand-gated ion channel activity	GO:0005230	Molecular functions	0.005392888	0.013718424	4.615384615	GO:0005230	Hypo	Shallow
gated channel activity	GO:0022836	Molecular functions	0.005399437	0.013718424	3.100775194	GO:0022836	Hypo	Shallow
glycerol-3-phosphate dehydrogenase (quinone) activity	GO:0004368	Molecular functions	0.005502212	0.013718424	100	GO:0004368	Hypo	Shallow
guanyl-nucleotide exchange factor activity	GO:0005085	Molecular functions	0.039311687	0.041380723	2.189781022	GO:0005085	Hypo	Shallow
inositol tetrakisphosphate 1-kinase activity	GO:0047325	Molecular functions	0.010974739	0.013718424	50	GO:0047325	Hypo	Shallow
inositol-1,3,4-trisphosphate 5-kinase activity	GO:0052726	Molecular functions	0.010974739	0.013718424	50	GO:0052726	Hypo	Shallow
inositol-1,3,4-trisphosphate 6-kinase activity	GO:0052725	Molecular functions	0.010974739	0.013718424	50	GO:0052725	Hypo	Shallow
ionotropic glutamate receptor activity	GO:0004970	Molecular functions	0.000101075	0.001010755	17.64705882	GO:0004970	Hypo	Shallow
mannose-ethanolamine phosphotransferase activity	GO:0051377	Molecular functions	0.010974739	0.013718424	50	GO:0051377	Hypo	Shallow
nucleoside-triphosphatase regulator activity	GO:0060589	Molecular functions	0.024655859	0.027395399	1.98019802	GO:0060589	Hypo	Shallow
oxidoreductase activity, acting on CH-OH group of donors	GO:0016614	Molecular functions	0.021229613	0.024976016	4.87804878	GO:0016614	Hypo	Shallow
transmembrane transporter activity	GO:0022857	Molecular functions	0.049906159	0.049906159	1.138211382	GO:0022857	Hypo	Shallow
transmitter-gated channel activity	GO:0022835	Molecular functions	0.000101075	0.001010755	17.64705882	GO:0022835	Hypo	Shallow
